# Supplementary material for: The Influence of HIV on the Evolution of Mycobacterium tuberculosis
Source: Mol Biol Evol. 2017 Mar 21;34(7):1654–68. doi: 10.1093/molbev/msx107 (PMC5455964; doi:10.1093/molbev/msx107)
Supplement: Supplementary Data [file msx107_Supp.zip]

Archive with 5 entries (5 files):
- SUPP_FIGURES_MBE-16-0989.R1_Koch et al_The influence of HIV on the evolution of Mtb.pdf
- SUPP_TABLE1_MBE-16-0989.R1_Koch et al_The influence of HIV on the evolution of Mtb.xlsx
- SUPP_TABLE2_MBE-16-0989.R1_Koch et al_The influence of HIV on the evolution of Mtb.xlsx
- SUPP_TABLE3_MBE-16-0989.R1_Koch et al_The influence of HIV on the evolution of Mtb.xlsx
- SUPP_TABLE4_MBE-16-0989.R1_Koch et al_The influence of HIV on the evolution of Mtb.xlsx
