# Supplementary material for: The Influence of HIV on the Evolution of Mycobacterium tuberculosis
Source: Mol Biol Evol. 2017 Mar 21;34(7):1654–68. doi: 10.1093/molbev/msx107 (PMC5455964; doi:10.1093/molbev/msx107)
Supplement: Supplementary Data [file msx107_Supp.zip › SUPP_TABLE1_MBE-16-0989.R1_Koch et al_The influence of HIV on the evolution of Mtb.xlsx]

## Sheet: FUBAR_RESULTS
Rv number	alpha	beta	beta-alpha (dN/dS)	beta/alpha (dN/dS)	Prob[alpha<beta]	Prob[alpha>beta]	BayesFactor	PSRF	Neff	MissData	NumSNPs	InferredS	InferredNS	Mutation	Essentiality	Epitope	Column headings description
Rv0001	1.08072	0.287847	-0.792878	0.266347	0.0547486	0.93403	0.216456	1.01873	252.275	0	1	1	0	G237A:p.R79R	Essential		Rv number	M. tuberculosis Rv gene number according to tuberculist
Rv0001	0.628709	0.496045	-0.132664	0.78899	0.453053	0.518909	3.09562	1.04927	105.561	0	1	1	0	C371T:p.P124L	Essential		alpha	Posterior mean synonymous substitution rate
Rv0001	1.16092	0.269223	-0.891693	0.231905	0.0330274	0.959233	0.127645	1.01727	271.093	0	1	1	0	C615T:p.F205F	Essential		beta	Posterior mean non-synonymous substitution rate
Rv0001	0.726751	0.453765	-0.272986	0.624375	0.36072	0.613177	2.10874	1.04764	108.801	0	1	1	0	G808A:p.V270I	Essential		beta-alpha (dN-dS)	Self explanatory
Rv0001	1.06636	0.292606	-0.773759	0.274397	0.0617363	0.92603	0.245901	1.01933	245.286	0	2	0	1	C1126T:p.L376L	Essential		beta/alpha (dN/dS)	Self explanatory
Rv0001	1.09558	0.282636	-0.81294	0.257978	0.0482791	0.941488	0.18958	1.01827	257.92	0	2	0	1	C1302A:p.P434P	Essential		Prob[alpha<beta]	the (empirical Bayes, given the mean sampled grid weights) posterior probability of positive diversifying selection
Rv0001	0.78544	0.429815	-0.355626	0.547228	0.309806	0.665606	1.6775	1.04606	112.151	0	2	0	1	A1457C:p.E486A	Essential		Prob[alpha>beta]	same for negative selection
Rv0001	0.785433	0.429821	-0.355613	0.547241	0.309814	0.665597	1.67757	1.04606	112.152	0	3	0	1	A1466C:p.E489A	Essential		BayesFactor	Self explanatory
Rv0002	1.09501	0.27688	-0.818129	0.252856	0.0431799	0.947395	0.168653	1.01885	250.77	1	1	1	0	A93G:p.K31K	Not annotated		PSRF	The estimated potential scale reduction factor
Rv0002	0.698219	0.471548	-0.226671	0.675358	0.39029	0.582863	2.39226	1.04633	111.564	1	1	1	0	G209C:p.G70A	Not annotated		Neff	Effective sample size
Rv0002	1.02403	0.307134	-0.716893	0.299927	0.0854219	0.899228	0.349054	1.02252	213.932	0	1	1	0	A240G:p.L80L	Not annotated		MissData	Number of strains for which a nt could not be called at that site
Rv0002	1.06919	0.289548	-0.77964	0.270811	0.0581256	0.930115	0.230631	1.01947	243.677	0	1	1	0	T282G:p.P94P	Not annotated		NumSNPs	Number of strains that contain SNPs at that site
Rv0002	1.09378	0.278413	-0.815366	0.254542	0.0444825	0.945805	0.173978	1.01862	253.587	0	1	1	0	C330T:p.T110T	Not annotated		InferredS	Inferred number of synonymous amino acid changes at that site (SLAC)
Rv0002	0.733418	0.449574	-0.283844	0.612985	0.353461	0.620532	2.0431	1.04786	108.346	0	1	1	0	A402C:p.E134D	Not annotated		InferredNS	Inferred number of nonsynonymous amino acid changes at that site (SLAC)
Rv0002	1.0543	0.294914	-0.759386	0.279725	0.0661344	0.920932	0.264659	1.02032	234.571	0	1	1	0	T456C:p.A152A	Not annotated		Mutation	Nucleotide and amino acid change at that site
Rv0002	1.06557	0.292232	-0.773338	0.274249	0.0615888	0.926187	0.245274	1.01946	243.829	0	1	1	0	C481T:p.L161L	Not annotated		Essentiality	Non essential/essential gene category
Rv0002	0.746796	0.443151	-0.303645	0.593403	0.341138	0.633279	1.93499	1.04779	108.488	0	1	1	0	C514T:p.L172F	Not annotated		Epitope	Epitope category
Rv0002	1.10559	0.279477	-0.826112	0.252785	0.0437201	0.946756	0.17086	1.01793	262.174	0	1	1	0	G621C:p.P207P	Not annotated
Rv0002	0.785612	0.429751	-0.355861	0.547027	0.309675	0.665742	1.67647	1.04605	112.159	0	1	1	0	G771T:p.E257D	Not annotated
Rv0002	1.0983	0.281978	-0.816323	0.25674	0.0473173	0.942598	0.185616	1.01819	258.933	0	1	1	0	G777C:p.P259P	Not annotated
Rv0002	1.05919	0.292972	-0.76622	0.2766	0.0632622	0.924208	0.252389	1.02007	237.178	0	1	1	0	A798G:p.P266P	Not annotated
Rv0002	1.12214	0.271381	-0.85076	0.241842	0.036016	0.955755	0.139627	1.01781	263.736	0	1	1	0	C915T:p.S305S	Not annotated
Rv0002	1.06551	0.290714	-0.774791	0.27284	0.0599923	0.927969	0.238511	1.01969	241.204	0	1	1	0	T924G:p.L308L	Not annotated
Rv0002	1.08087	0.286285	-0.794584	0.264865	0.0532448	0.935739	0.210176	1.01882	251.126	0	1	1	0	C936T:p.A312A	Not annotated
Rv0002	1.09926	0.278556	-0.8207	0.253403	0.0414639	0.949193	0.161661	1.01855	254.359	0	2	1	1	T945A:p.V315V	Not annotated
Rv0002	1.0564	0.293626	-0.76277	0.27795	0.0645492	0.922728	0.257877	1.0203	234.735	0	2	0	1	T969C:p.V323V	Not annotated
Rv0002	1.10221	0.280407	-0.821805	0.254404	0.0448723	0.945422	0.175574	1.018	261.262	0	2	0	1	C1089G:p.A363A	Not annotated
Rv0002	0.715072	0.462037	-0.253035	0.646141	0.373355	0.600184	2.22661	1.04674	110.677	0	2	0	1	G1126C:p.A376P	Not annotated
Rv0002	0.953938	0.357466	-0.596472	0.374727	0.142383	0.834582	0.620454	1.02475	196.458	0	2	0	1	G1130A:p.G377D	Not annotated
Rv0002	1.07933	0.28722	-0.792113	0.26611	0.0542802	0.934548	0.214498	1.01887	250.598	0	2	0	1	C1140T:p.G380G	Not annotated
Rv0003	0.722601	0.457458	-0.265143	0.633071	0.365609	0.608133	2.15379	1.04706	109.992	1	1	1	0	G19C:p.G7R	Non-essential
Rv0003	1.06101	0.294352	-0.766659	0.277426	0.0647298	0.922851	0.258649	1.02018	236.014	1	6	0	1	C55T:p.L19L	Non-essential
Rv0003	1.0564	0.293626	-0.76277	0.27795	0.0645492	0.922728	0.257877	1.0203	234.735	0	1	1	0	T87C:p.V29V	Non-essential
Rv0003	1.1217	0.271645	-0.85006	0.242173	0.0362729	0.955455	0.14066	1.01783	263.567	0	1	1	0	C96T:p.N32N	Non-essential
Rv0003	1.05705	0.293186	-0.763866	0.277362	0.0639905	0.923356	0.255493	1.02032	234.576	0	1	1	0	T117C:p.L39L	Non-essential
Rv0003	1.11638	0.272826	-0.84355	0.244385	0.0371324	0.954458	0.144122	1.01784	263.412	0	1	1	0	G141C:p.T47T	Non-essential
Rv0003	0.721053	0.457378	-0.263675	0.63432	0.366636	0.607119	2.16335	1.0474	109.289	0	1	1	0	C167T:p.A56V	Non-essential
Rv0003	0.658371	0.483727	-0.174643	0.734733	0.425075	0.54737	2.76311	1.0486	106.869	0	1	1	0	T173C:p.L58S	Non-essential
Rv0003	1.07689	0.284295	-0.792595	0.263996	0.0525174	0.936501	0.207146	1.0195	243.335	0	1	1	0	T243C:p.C81C	Non-essential
Rv0003	0.720463	0.457759	-0.262704	0.635368	0.36725	0.60649	2.16907	1.04737	109.342	0	1	1	0	G244T:p.A82S	Non-essential
Rv0003	1.03147	0.324201	-0.707272	0.31431	0.0890875	0.894114	0.365497	1.02386	203.031	0	1	1	0	A265G:p.T89A	Non-essential
Rv0003	1.08454	0.285213	-0.799328	0.262981	0.0516836	0.93754	0.203677	1.01866	253.074	0	2	1	1	G285A:p.A95A	Non-essential
Rv0003	1.03717	0.304115	-0.733057	0.293216	0.0782395	0.907224	0.317213	1.02078	229.921	0	2	1	1	A288G:p.R96R	Non-essential
Rv0003	0.739501	0.446952	-0.29255	0.604397	0.348095	0.626059	1.99552	1.0477	108.68	0	2	0	1	T301C:p.S101P	Non-essential
Rv0003	1.08781	0.279005	-0.808806	0.256483	0.0460724	0.944006	0.180497	1.01924	246.305	0	2	0	1	T312C:p.S104S	Non-essential
Rv0003	1.0533	0.295481	-0.757821	0.280529	0.0667873	0.92018	0.267459	1.02037	234.03	0	2	0	1	T378C:p.R126R	Non-essential
Rv0003	0.762695	0.432358	-0.330338	0.566882	0.324015	0.650899	1.79132	1.04892	106.24	0	2	0	1	C734T:p.T245I	Non-essential
Rv0003	0.674449	0.475775	-0.198674	0.705428	0.409127	0.563545	2.58767	1.04866	106.748	0	2	0	1	T764C:p.L255S	Non-essential
Rv0003	0.954292	0.355986	-0.598305	0.373037	0.141101	0.835914	0.613948	1.02476	196.439	0	2	0	1	T944C:p.V315A	Non-essential
Rv0003	0.732665	0.451373	-0.281292	0.61607	0.355305	0.618711	2.05964	1.04745	109.184	0	2	0	1	G1114A:p.V372M	Non-essential
Rv0003	0.762606	0.432399	-0.330207	0.567002	0.324098	0.650814	1.79199	1.04892	106.236	0	3	0	1	C1130T:p.T377I	Non-essential
Rv0004	1.0543	0.294914	-0.759386	0.279725	0.0661344	0.920932	0.264659	1.02032	234.571	0	1	1	0	T105C:p.A35A	Non-essential
Rv0004	1.06644	0.29258	-0.773855	0.274352	0.0616961	0.926074	0.24573	1.01932	245.351	0	1	1	0	G228C:p.L76L	Non-essential
Rv0004	0.615743	0.502222	-0.113521	0.815636	0.466016	0.505788	3.26149	1.04904	105.998	0	3	0	1	G242C:p.R81P	Non-essential
Rv0005	1.09525	0.282698	-0.812552	0.258113	0.0483668	0.941387	0.189942	1.01828	257.801	5	1	1	0	C66T:p.P22P	Essential
Rv0005	1.11812	0.278236	-0.83988	0.248843	0.0426867	0.948061	0.166641	1.01796	261.823	4	41	0	1	G330A:p.E110E	Essential
Rv0005	0.72643	0.454719	-0.271711	0.625964	0.361403	0.612455	2.11499	1.04737	109.355	1	183	0	1	C398T:p.P133L	Essential
Rv0005	0.828069	0.404722	-0.423347	0.488754	0.267202	0.709777	1.3627	1.04691	110.323	0	1	1	0	G921C:p.K307N	Essential
Rv0005	0.935523	0.373995	-0.561529	0.399771	0.207836	0.771916	0.980503	1.04452	115.625	0	1	1	0	G990C:p.M330I	Essential
Rv0005	1.094	0.283229	-0.81077	0.258893	0.0490019	0.940659	0.192565	1.01829	257.669	0	1	1	0	C1002T:p.A334A	Essential
Rv0005	0.73228	0.451404	-0.280876	0.616436	0.355569	0.61844	2.06201	1.0475	109.075	0	1	1	0	G1018T:p.V340L	Essential
Rv0005	0.783547	0.428867	-0.35468	0.54734	0.309893	0.66552	1.67818	1.04652	111.153	0	1	1	0	A1022G:p.H341R	Essential
Rv0005	0.762559	0.432426	-0.330133	0.567072	0.324145	0.650765	1.79238	1.04892	106.24	0	1	1	0	C1295G:p.T432S	Essential
Rv0005	0.726843	0.455013	-0.271831	0.626013	0.361295	0.612577	2.11401	1.04725	109.601	0	2	0	1	G1324T:p.A442S	Essential
Rv0005	1.08273	0.285131	-0.7976	0.263345	0.0519342	0.937238	0.204719	1.0188	251.366	0	2	0	1	C1332T:p.V444V	Essential
Rv0005	0.828001	0.404747	-0.423255	0.488824	0.267253	0.709724	1.36305	1.04691	110.318	0	2	0	1	G1473T:p.K491N	Essential
Rv0005	0.726736	0.45377	-0.272965	0.624395	0.360733	0.613163	2.10886	1.04764	108.8	0	2	0	1	G1486C:p.V496L	Essential
Rv0005	1.10994	0.27873	-0.831209	0.251122	0.0435538	0.947025	0.17018	1.01809	260.223	0	8	0	1	C1599T:p.D533D	Essential
Rv0005	0.728919	0.453557	-0.275362	0.622232	0.35908	0.614839	2.09378	1.04734	109.409	0	3	0	1	C1849G:p.P617A	Essential
Rv0005	1.0543	0.294914	-0.759386	0.279725	0.0661344	0.920932	0.264659	1.02032	234.571	0	2	0	1	T1971C:p.A657A	Essential
Rv0005	0.720985	0.457426	-0.263559	0.634446	0.366709	0.607044	2.16402	1.0474	109.297	0	5	0	1	C2048A:p.A683D	Essential
Rv0005	1.15374	0.2686	-0.885136	0.232808	0.0325234	0.959816	0.125632	1.01728	271.014	0	2	0	1	C2100T:p.S700S	Essential
Rv0006	0.762411	0.432508	-0.329903	0.56729	0.324292	0.650614	1.79358	1.04891	106.245	2	3	0	1	A238G:p.T80A	Not annotated
Rv0006	0.766003	0.430908	-0.335096	0.562541	0.321015	0.653999	1.76689	1.04883	106.404	1	1	1	0	C284G:p.T95S	Not annotated
Rv0006	1.05505	0.294438	-0.760611	0.279075	0.065532	0.92161	0.262079	1.02033	234.471	1	14	0	1	T462C:p.P154P	Not annotated
Rv0006	1.06607	0.292697	-0.773372	0.274557	0.0618697	0.925875	0.246467	1.01934	245.151	1	14	0	1	G591A:p.L197L	Not annotated
Rv0006	1.08112	0.285271	-0.795847	0.263866	0.0525162	0.936676	0.207141	1.01914	247.387	1	183	0	1	A636G:p.E212E	Not annotated
Rv0006	1.0564	0.293626	-0.76277	0.27795	0.0645492	0.922728	0.257877	1.0203	234.735	0	1	1	0	T669C:p.V223V	Not annotated
Rv0006	1.10559	0.279477	-0.826112	0.252785	0.0437201	0.946756	0.17086	1.01793	262.174	0	1	1	0	G687C:p.P229P	Not annotated
Rv0006	1.06879	0.286128	-0.782666	0.267712	0.0555016	0.933024	0.219608	1.02013	236.486	0	1	1	0	T738C:p.T246T	Not annotated
Rv0006	0.718204	0.459094	-0.25911	0.639225	0.369605	0.604056	2.19113	1.04722	109.667	0	1	1	0	G739A:p.G247S	Not annotated
Rv0006	1.08775	0.27835	-0.809399	0.255895	0.0455366	0.944599	0.178298	1.01929	245.727	0	1	1	0	T753C:p.I251I	Not annotated
Rv0006	0.570294	0.530383	-0.0399102	0.930017	0.513889	0.457565	3.95074	1.04696	110.214	0	1	1	0	G755T:p.R252L	Not annotated
Rv0006	0.719137	0.458251	-0.260885	0.637224	0.368487	0.605188	2.18064	1.0473	109.502	0	1	1	0	C760T:p.R254C	Not annotated
Rv0006	0.785506	0.429848	-0.355658	0.547224	0.309817	0.665595	1.67758	1.04604	112.179	0	1	1	0	G774T:p.E258D	Not annotated
Rv0006	0.658686	0.486762	-0.171924	0.738989	0.426441	0.546043	2.77859	1.0476	108.88	0	1	1	0	T887C:p.L296P	Not annotated
Rv0006	1.08775	0.27835	-0.809399	0.255895	0.0455366	0.944599	0.178298	1.01929	245.727	0	1	1	0	T897C:p.I299I	Not annotated
Rv0006	1.06292	0.289652	-0.773265	0.272506	0.0596899	0.928243	0.237232	1.02024	235.347	0	1	1	0	T918C:p.S306S	Not annotated
Rv0006	1.0564	0.293626	-0.76277	0.27795	0.0645492	0.922728	0.257877	1.0203	234.735	0	1	1	0	T1098C:p.V366V	Not annotated
Rv0006	0.627592	0.496993	-0.130599	0.791905	0.454354	0.517604	3.11192	1.04916	105.761	0	1	1	0	C1151T:p.A384V	Not annotated
Rv0006	0.730928	0.451268	-0.279661	0.61739	0.356458	0.617536	2.07002	1.04774	108.599	0	1	1	0	C1192T:p.L398F	Not annotated
Rv0006	0.726835	0.453708	-0.273127	0.624224	0.360631	0.613269	2.10792	1.04764	108.792	0	1	1	0	T1211G:p.V404G	Not annotated
Rv0006	1.08112	0.285271	-0.795847	0.263866	0.0525162	0.936676	0.207141	1.01914	247.387	0	1	1	0	A1455G:p.E485E	Not annotated
Rv0006	1.13794	0.269099	-0.868837	0.236479	0.0333451	0.958841	0.128915	1.0174	269.291	0	1	1	0	C1494T:p.I498I	Not annotated
Rv0006	1.06452	0.292462	-0.772058	0.274736	0.0619046	0.925947	0.246615	1.01983	239.71	0	1	1	0	A1509C:p.G503G	Not annotated
Rv0006	0.806223	0.420208	-0.386014	0.521206	0.290358	0.685638	1.52911	1.04558	113.21	0	1	1	0	C1512G:p.D504E	Not annotated
Rv0006	1.10355	0.279523	-0.824028	0.253294	0.0441128	0.946354	0.172465	1.0181	260.091	0	1	1	0	C1665G:p.V555V	Not annotated
Rv0006	1.08596	0.284289	-0.80167	0.261786	0.0508334	0.938577	0.200148	1.01879	251.559	0	1	1	0	G1788A:p.V596V	Not annotated
Rv0006	1.02403	0.307134	-0.716893	0.299927	0.0854219	0.899228	0.349054	1.02252	213.932	0	1	1	0	A1800G:p.L600L	Not annotated
Rv0006	0.771246	0.438505	-0.332741	0.568567	0.324245	0.650673	1.7932	1.04562	113.119	0	1	1	0	C1837G:p.Q613E	Not annotated
Rv0006	1.10524	0.273619	-0.831617	0.247565	0.0390693	0.952104	0.151945	1.01818	259.036	0	1	1	0	C1842T:p.I614I	Not annotated
Rv0006	1.06879	0.286128	-0.782666	0.267712	0.0555016	0.933024	0.219608	1.02013	236.486	0	1	1	0	T1881C:p.T627T	Not annotated
Rv0006	1.09501	0.27688	-0.818129	0.252856	0.0431799	0.947395	0.168653	1.01885	250.77	0	2	0	1	A1899G:p.K633K	Not annotated
Rv0006	1.067	0.292376	-0.774628	0.274017	0.0614076	0.926404	0.244506	1.0193	245.627	0	2	0	1	G1959C:p.L653L	Not annotated
Rv0006	0.73289	0.451142	-0.281748	0.615566	0.355015	0.619009	2.05703	1.04749	109.104	0	5	0	1	G1987C:p.V663L	Not annotated
Rv0006	0.777393	0.431955	-0.345438	0.555646	0.31551	0.659725	1.72262	1.04652	111.146	0	2	0	1	A2003G:p.D668G	Not annotated
Rv0006	1.05919	0.292972	-0.76622	0.2766	0.0632622	0.924208	0.252389	1.02007	237.178	0	2	0	1	A2076G:p.P692P	Not annotated
Rv0006	0.722608	0.457456	-0.265153	0.633062	0.365603	0.60814	2.15373	1.04706	109.993	0	3	0	1	G2185C:p.G729R	Not annotated
Rv0006	0.689153	0.468547	-0.220605	0.679888	0.394739	0.578259	2.43731	1.04886	106.35	0	2	0	1	G2215C:p.E739Q	Not annotated
Rv0006	1.14788	0.274482	-0.873398	0.239121	0.0380981	0.953313	0.148019	1.01749	268.043	0	2	0	1	C2265T:p.Y755Y	Not annotated
Rv0006	1.09768	0.28237	-0.815312	0.257243	0.0477547	0.942098	0.187418	1.01818	258.989	0	3	0	1	G2295T:p.A765A	Not annotated
Rv0006	1.08732	0.2793	-0.808021	0.25687	0.0463934	0.943636	0.181815	1.01925	246.161	0	9	0	1	T2415C:p.N805N	Not annotated
Rv0006	1.05149	0.296535	-0.754956	0.282014	0.0687093	0.918161	0.275724	1.02071	230.589	0	3	0	1	G2439A:p.L813L	Not annotated
Rv0006	1.07415	0.287245	-0.786904	0.267416	0.0554657	0.933249	0.219457	1.01951	243.276	0	2	0	1	T2475C:p.D825D	Not annotated
Rv0007	1.08321	0.284741	-0.798465	0.262868	0.0514741	0.937761	0.202807	1.01882	251.205	1	1	1	0	C30T:p.L10L	Not annotated
Rv0007	1.07933	0.28722	-0.792113	0.26611	0.0542802	0.934548	0.214498	1.01887	250.598	1	1	1	0	C78T:p.G26G	Not annotated
Rv0007	0.670654	0.476156	-0.194498	0.709988	0.412104	0.56055	2.61969	1.04929	105.515	1	5	0	1	G115A:p.D39N	Not annotated
Rv0007	1.05517	0.295444	-0.759728	0.279997	0.0662611	0.920803	0.265202	1.02012	236.667	0	1	1	0	A123G:p.G41G	Not annotated
Rv0007	0.704248	0.469017	-0.235231	0.665983	0.38466	0.588596	2.33617	1.04621	111.811	0	1	1	0	G170C:p.G57A	Not annotated
Rv0007	0.81471	0.415089	-0.399621	0.509493	0.277063	0.698605	1.43226	1.04496	114.599	0	1	1	0	T174A:p.H58Q	Not annotated
Rv0007	1.1006	0.280961	-0.819634	0.25528	0.0458657	0.94428	0.179648	1.01808	260.301	0	1	1	0	G189T:p.P63P	Not annotated
Rv0007	0.623134	0.497413	-0.125721	0.798244	0.458052	0.513822	3.15864	1.0495	105.118	0	1	1	0	C200T:p.P67L	Not annotated
Rv0007	0.692898	0.471449	-0.221449	0.680402	0.393765	0.5793	2.42739	1.04723	109.638	0	1	1	0	C241G:p.R81G	Not annotated
Rv0007	1.10153	0.278668	-0.822857	0.252983	0.0440258	0.946384	0.172109	1.01819	258.916	0	1	1	0	C261T:p.S87S	Not annotated
Rv0007	0.633718	0.49726	-0.136457	0.784671	0.450309	0.521601	3.06151	1.04728	109.539	0	1	1	0	T337A:p.C113S	Not annotated
Rv0007	0.740802	0.444997	-0.295806	0.600696	0.346151	0.628104	1.97848	1.04819	107.687	0	1	1	0	T349C:p.S117P	Not annotated
Rv0007	0.730528	0.451271	-0.279258	0.617733	0.356741	0.617242	2.07258	1.04779	108.484	0	1	1	0	G361A:p.A121T	Not annotated
Rv0007	1.09693	0.282646	-0.814282	0.25767	0.048182	0.941609	0.18918	1.0182	258.758	0	1	1	0	C408T:p.A136A	Not annotated
Rv0007	1.04555	0.298645	-0.746908	0.285634	0.0717867	0.914511	0.289028	1.02074	230.257	0	1	1	0	T447C:p.G149G	Not annotated
Rv0007	1.09603	0.283301	-0.812724	0.258479	0.0487476	0.940949	0.191514	1.01823	258.356	0	2	1	1	G465A:p.G155G	Not annotated
Rv0007	0.990522	0.336311	-0.654211	0.339529	0.11142	0.868956	0.468609	1.02477	196.361	0	2	0	1	A511G:p.S171G	Not annotated
Rv0007	0.78769	0.427603	-0.360088	0.542857	0.306465	0.669024	1.65141	1.04624	111.74	0	2	0	1	C519A:p.D173E	Not annotated
Rv0007	1.06015	0.293796	-0.766353	0.277127	0.0644861	0.923107	0.257608	1.02038	233.968	0	2	0	1	T622C:p.L208L	Not annotated
Rv0007	0.720909	0.457471	-0.263437	0.634575	0.366786	0.606965	2.16474	1.04739	109.301	0	2	0	1	G700C:p.A234P	Not annotated
Rv0007	1.10501	0.279866	-0.825149	0.25327	0.044137	0.946278	0.172564	1.01793	262.247	0	2	0	1	G741C:p.A247A	Not annotated
Rv0007	1.05847	0.293433	-0.765039	0.277224	0.0638306	0.923567	0.254811	1.02006	237.229	0	2	0	1	A792G:p.A264A	Not annotated
Rv0007	1.10734	0.275483	-0.831855	0.248779	0.0406491	0.950294	0.15835	1.01805	260.69	0	4	0	1	C828G:p.T276T	Not annotated
Rv0007	1.06551	0.290714	-0.774791	0.27284	0.0599923	0.927969	0.238511	1.01969	241.204	0	2	0	1	T834G:p.L278L	Not annotated
Rv0007	1.05072	0.296317	-0.754407	0.282013	0.0684235	0.918331	0.274493	1.02051	232.558	0	2	0	1	A903G:p.A301A	Not annotated
Rv0009	1.0543	0.294914	-0.759386	0.279725	0.0661344	0.920932	0.264659	1.02032	234.571	1	1	1	0	T45C:p.A15A	Non-essential
Rv0009	1.06623	0.292646	-0.773588	0.274468	0.0618024	0.925956	0.246181	1.01934	245.165	0	1	1	0	C88T:p.L30L	Non-essential
Rv0009	1.08087	0.286285	-0.794584	0.264865	0.0532448	0.935739	0.210176	1.01882	251.126	0	1	1	0	C354T:p.A118A	Non-essential
Rv0009	1.13679	0.269181	-0.867611	0.23679	0.033449	0.958719	0.129331	1.01742	269.097	0	3	0	1	C387T:p.I129I	Non-essential
Rv0009	1.10783	0.275396	-0.832439	0.24859	0.0405369	0.950425	0.157894	1.01803	260.871	0	1	1	0	C492G:p.T164T	Non-essential
Rv0009	1.10982	0.274896	-0.834925	0.247694	0.0398264	0.95125	0.155012	1.01798	261.608	0	1	1	0	G513A:p.T171T	Non-essential
Rv0009	1.11391	0.271982	-0.841925	0.244169	0.0369728	0.954613	0.143479	1.01799	261.473	0	1	1	0	C537T:p.I179I	Non-essential
Rv0012	0.674253	0.473993	-0.20026	0.70299	0.408347	0.564372	2.57932	1.04946	105.193	0	1	1	0	G163A:p.D55N	Non-essential
Rv0012	0.804488	0.418354	-0.386134	0.520025	0.290598	0.685485	1.53089	1.04652	111.143	0	1	1	0	G313A:p.E105K	Non-essential
Rv0012	0.733002	0.450806	-0.282196	0.615013	0.354784	0.619225	2.05496	1.0475	109.088	0	1	1	0	T326C:p.V109A	Non-essential
Rv0012	0.771283	0.438501	-0.332782	0.568535	0.324227	0.650693	1.79305	1.04562	113.125	0	1	1	0	G507C:p.Q169H	Non-essential
Rv0012	0.717419	0.459443	-0.257976	0.640411	0.37033	0.603313	2.19796	1.04723	109.64	2	183	0	1	G773T:p.G258V	Non-essential
Rv0013	1.09481	0.283071	-0.811737	0.258557	0.0487798	0.940917	0.191647	1.01826	257.969	1	1	1	0	C123G:p.A41A	Not annotated
Rv0013	1.10714	0.275524	-0.831614	0.248861	0.0407009	0.950234	0.15856	1.01805	260.615	1	5	0	3	C174G:p.T58T	Not annotated
Rv0013	0.729219	0.453367	-0.275852	0.621716	0.358769	0.615158	2.09096	1.04735	109.383	0	1	1	0	C175T:p.P59S	Not annotated
Rv0013	0.876564	0.383044	-0.49352	0.436983	0.22609	0.752713	1.09178	1.04565	113.045	0	1	1	0	G204C:p.M68I	Not annotated
Rv0013	0.782659	0.429322	-0.353336	0.548543	0.310714	0.664671	1.68463	1.04651	111.163	0	2	0	1	A209G:p.H70R	Not annotated
Rv0013	1.05149	0.296535	-0.754956	0.282014	0.0687093	0.918161	0.275724	1.02071	230.589	1	2	0	1	G237A:p.L79L	Not annotated
Rv0013	1.0953	0.282974	-0.812325	0.258353	0.0486427	0.941075	0.191081	1.01825	258.152	1	3	0	1	C264G:p.A88A	Not annotated
Rv0013	1.06371	0.291992	-0.771722	0.274503	0.0616773	0.926054	0.24565	1.01969	241.288	0	1	1	0	G312A:p.L104L	Not annotated
Rv0013	1.08235	0.281025	-0.801329	0.259643	0.0487968	0.940772	0.191718	1.01939	244.617	0	3	0	1	T345C:p.N115N	Not annotated
Rv0023	1.1037	0.279561	-0.824139	0.253294	0.0441348	0.94633	0.172555	1.01809	260.171	4	60	0	1	C294G:p.V98V	Non-essential
Rv0023	1.11005	0.278797	-0.831258	0.251157	0.043614	0.946956	0.170426	1.01808	260.25	3	51	0	1	C318T:p.D106D	Non-essential
Rv0023	0.720867	0.457611	-0.263255	0.634806	0.366897	0.606853	2.16577	1.04736	109.376	1	178	0	1	C353T:p.A118V	Non-essential
Rv0023	1.10011	0.27916	-0.820949	0.253756	0.044563	0.94584	0.174307	1.01834	257.046	0	2	0	1	C393A:p.S131S	Non-essential
Rv0023	1.0747	0.286674	-0.788022	0.266748	0.0549619	0.933723	0.217348	1.01939	244.573	0	2	0	1	T402C:p.Y134Y	Non-essential
Rv0023	1.11599	0.275174	-0.840814	0.246574	0.0397902	0.951364	0.154865	1.01797	261.737	4	119	0	1	C435T:p.C145C	Non-essential
Rv0023	0.71685	0.459956	-0.256894	0.641635	0.37101	0.602618	2.20437	1.04716	109.784	2	3	0	1	G545A:p.G182D	Non-essential
Rv0023	1.04596	0.298964	-0.746995	0.285827	0.0717132	0.914604	0.288709	1.02061	231.563	1	1	1	0	A552C:p.L184L	Non-essential
Rv0023	0.826732	0.410413	-0.416319	0.496428	0.266924	0.709188	1.36076	1.0444	115.913	0	1	1	0	A660T:p.E220D	Non-essential
Rv0023	0.727098	0.45493	-0.272167	0.625679	0.361088	0.612789	2.11211	1.04723	109.644	0	1	1	0	G700A:p.A234T	Non-essential
Rv0024	0.692752	0.471501	-0.22125	0.68062	0.393895	0.579166	2.42872	1.04724	109.626	0	1	1	0	C148G:p.R50G	Non-essential
Rv0024	0.783963	0.428715	-0.355248	0.546856	0.309567	0.665857	1.67563	1.0465	111.181	0	1	1	0	C171G:p.H57Q	Non-essential
Rv0024	0.693292	0.47126	-0.222031	0.679742	0.393388	0.579684	2.42356	1.04723	109.642	0	1	1	0	C175T:p.R59W	Non-essential
Rv0024	0.773523	0.426988	-0.346534	0.552004	0.313659	0.661566	1.7079	1.04884	106.399	0	3	0	1	C203T:p.T68I	Non-essential
Rv0024	1.10221	0.280407	-0.821805	0.254404	0.0448723	0.945422	0.175574	1.018	261.262	3	50	0	1	C216G:p.A72A	Non-essential
Rv0024	0.723628	0.455422	-0.268206	0.629359	0.363835	0.609961	2.13737	1.04751	109.068	0	1	1	0	C221T:p.A74V	Non-essential
Rv0024	0.692762	0.471497	-0.221265	0.680605	0.393886	0.579176	2.42862	1.04724	109.627	0	1	1	0	C259G:p.R87G	Non-essential
Rv0024	1.05106	0.295695	-0.755364	0.28133	0.0679339	0.918881	0.272385	1.02059	231.793	0	1	2	0	T279C:p.V93V	Non-essential
Rv0024	0.729323	0.490027	-0.239297	0.671893	0.408575	0.561871	2.58176	1.04267	120.147	0	1	1	0	A319G:p.M107V	Non-essential
Rv0024	0.881705	0.376048	-0.505657	0.426501	0.215814	0.763365	1.0285	1.04628	111.659	0	1	1	0	A327G:p.I109M	Non-essential
Rv0024	1.06101	0.294352	-0.766659	0.277426	0.0647298	0.922851	0.258649	1.02018	236.014	0	1	1	0	C418T:p.L140L	Non-essential
Rv0024	1.09665	0.282017	-0.814637	0.257162	0.0476142	0.942256	0.186839	1.01824	258.295	0	2	0	1	C795G:p.V265V	Non-essential
Rv0025	0.725799	0.452484	-0.273314	0.623429	0.360498	0.613316	2.10671	1.04809	107.878	0	4	0	1	C23T:p.S8L	Non-essential
Rv0025	1.07997	0.286833	-0.793141	0.265593	0.0538024	0.935091	0.212502	1.01887	250.575	0	3	0	1	C45T:p.R15R	Non-essential
Rv0025	0.627541	0.497185	-0.130356	0.792275	0.454488	0.517471	3.1136	1.04911	105.87	0	2	0	1	C59T:p.A20V	Non-essential
Rv0025	1.10237	0.280441	-0.821926	0.254398	0.04489	0.945403	0.175647	1.018	261.343	0	3	0	1	C291G:p.A97A	Non-essential
Rv0025	1.09388	0.283597	-0.810281	0.259258	0.0492898	0.940321	0.193755	1.01831	257.39	3	43	0	1	C306G:p.R102R	Non-essential
Rv0025	0.78637	0.427192	-0.359178	0.543246	0.30709	0.668409	1.65627	1.04657	111.039	2	43	0	1	A344G:p.Y115C	Non-essential
Rv0026	1.05939	0.292951	-0.766437	0.276528	0.0631966	0.924285	0.252109	1.02005	237.409	0	1	1	0	A81G:p.P27P	Non-essential
Rv0026	1.13926	0.269109	-0.870148	0.236214	0.0333296	0.95886	0.128853	1.01739	269.44	0	20	0	2	C177T:p.I59I	Non-essential
Rv0026	0.718624	0.458629	-0.259995	0.638204	0.369052	0.60461	2.18594	1.04726	109.582	0	1	1	0	G179T:p.R60L	Non-essential
Rv0026	0.717284	0.458424	-0.25886	0.639111	0.369869	0.603741	2.19362	1.04748	109.116	0	1	1	0	C212T:p.P71L	Non-essential
Rv0026	1.04596	0.298279	-0.747682	0.285172	0.0713509	0.914996	0.287139	1.02078	229.919	0	2	0	1	T243C:p.R81R	Non-essential
Rv0026	0.819016	0.408295	-0.410721	0.498519	0.274466	0.702202	1.41376	1.0472	109.706	0	3	0	1	A470G:p.K157R	Non-essential
Rv0026	1.09289	0.284056	-0.808834	0.259913	0.049857	0.939672	0.196101	1.01832	257.238	0	2	0	1	C576T:p.G192G	Non-essential
Rv0026	1.0799	0.286801	-0.793096	0.265581	0.0537863	0.935108	0.212435	1.01888	250.471	1	1	1	0	C630T:p.R210R	Non-essential
Rv0026	0.785604	0.429739	-0.355864	0.547017	0.309666	0.665751	1.6764	1.04606	112.152	0	1	1	0	A650C:p.E217A	Non-essential
Rv0026	0.600081	0.516068	-0.0840126	0.859997	0.484207	0.487478	3.50832	1.04725	109.608	0	1	1	0	C661G:p.R221G	Non-essential
Rv0026	1.06452	0.292462	-0.772058	0.274736	0.0619046	0.925947	0.246615	1.01983	239.71	0	3	0	1	A741C:p.G247G	Non-essential
Rv0026	0.768274	0.430072	-0.338202	0.55979	0.318943	0.656113	1.75014	1.04871	106.649	0	2	0	1	A775G:p.T259A	Non-essential
Rv0026	1.0914	0.284357	-0.807046	0.260543	0.0502829	0.939179	0.197865	1.01837	256.675	0	2	0	1	C798T:p.G266G	Non-essential
Rv0026	0.701732	0.469175	-0.232557	0.668596	0.386584	0.586648	2.35522	1.0465	111.195	0	2	0	1	C833G:p.A278G	Non-essential
Rv0026	0.768604	0.435772	-0.332832	0.566966	0.323369	0.651598	1.78603	1.04667	110.834	0	2	0	1	A917G:p.D306G	Non-essential
Rv0026	0.661228	0.480091	-0.181137	0.72606	0.421029	0.551429	2.71768	1.04937	105.364	1	178	0	1	A965G:p.H322R	Non-essential
Rv0026	0.744346	0.442972	-0.301374	0.595116	0.342569	0.631792	1.94734	1.04831	107.432	1	183	0	1	T967G:p.S323A	Non-essential
Rv0026	0.802009	0.416057	-0.385952	0.518768	0.289689	0.686412	1.52415	1.04754	109.006	1	178	0	1	A1138G:p.S380G	Non-essential
Rv0026	1.08153	0.285861	-0.795664	0.264312	0.0527469	0.936304	0.208101	1.01883	251.025	0	1	1	0	C1215T:p.P405P	Non-essential
Rv0026	0.726889	0.453677	-0.273213	0.624135	0.360576	0.613324	2.10742	1.04764	108.789	0	1	1	0	G1216A:p.V406I	Non-essential
Rv0026	0.541279	0.569974	0.0286949	1.05301	0.552925	0.416172	4.62199	1.03731	135.603	0	1	1	0	C1222T:p.P408S	Non-essential
Rv0026	1.05999	0.292448	-0.767544	0.275897	0.0628458	0.924761	0.250616	1.02025	235.218	0	2	0	1	A1248G:p.V416V	Non-essential
Rv0026	1.02097	0.308811	-0.71216	0.302468	0.0875709	0.89666	0.358678	1.02207	217.793	0	2	0	1	C1282T:p.L428L	Non-essential
Rv0026	1.08321	0.284741	-0.798465	0.262868	0.0514741	0.937761	0.202807	1.01882	251.205	0	190	0	1	C1293T:p.L431L	Non-essential
Rv0026	0.760574	0.441502	-0.319072	0.580485	0.332333	0.642223	1.86019	1.04591	112.476	0	2	0	1	T1295A:p.F432Y	Non-essential
Rv0026	0.755041	0.44477	-0.31027	0.589067	0.337749	0.636744	1.90597	1.046	112.265	0	2	0	1	A1322G:p.Q441R	Non-essential
Rv0026	0.722944	0.465602	-0.257342	0.644036	0.371383	0.602075	2.2079	1.04447	115.744	0	2	0	1	A1331T:p.E444V	Non-essential
Rv0026	0.672783	0.478576	-0.194208	0.711338	0.411839	0.560817	2.61683	1.04803	108.009	0	2	0	1	C1336G:p.Q446E	Non-essential
Rv0027	0.661968	0.47563	-0.186338	0.718509	0.417789	0.554623	2.68176	1.05111	102.147	0	1	1	0	A4G:p.T2A	Non-essential
Rv0027	1.06919	0.289548	-0.77964	0.270811	0.0581256	0.930115	0.230631	1.01947	243.677	2	2	0	1	T135G:p.P45P	Non-essential
Rv0027	0.819016	0.408295	-0.410721	0.498519	0.274466	0.702202	1.41376	1.0472	109.706	1	1	1	0	A185G:p.K62R	Non-essential
Rv0028	0.672762	0.474774	-0.197988	0.705709	0.409837	0.562844	2.59527	1.0494	105.315	1	2	0	1	C82A:p.H28N	Not annotated
Rv0028	1.1	0.281359	-0.818644	0.255781	0.0463011	0.943782	0.181436	1.01807	260.375	0	1	1	0	G228T:p.A76A	Not annotated
Rv0028	1.09257	0.28379	-0.808785	0.259745	0.0495937	0.939968	0.195012	1.01835	256.863	0	1	1	0	C294T:p.R98R	Not annotated
Rv0029	0.914006	0.413459	-0.500548	0.452359	0.272047	0.704735	1.39664	1.04424	116.286	0	1	1	0	T19C:p.W7R	Non-essential
Rv0029	0.726997	0.454891	-0.272106	0.625712	0.361129	0.612746	2.11249	1.04726	109.587	0	1	1	0	C47T:p.A16V	Non-essential
Rv0029	1.08321	0.284741	-0.798465	0.262868	0.0514741	0.937761	0.202807	1.01882	251.205	0	1	1	0	C120T:p.L40L	Non-essential
Rv0029	0.840405	0.423672	-0.416733	0.504128	0.294111	0.681823	1.55711	1.04498	114.553	0	1	1	0	T232C:p.W78R	Non-essential
Rv0029	1.07933	0.28722	-0.792113	0.26611	0.0542802	0.934548	0.214498	1.01887	250.598	0	1	1	0	C387T:p.G129G	Non-essential
Rv0029	0.670705	0.476161	-0.194544	0.709941	0.412071	0.560584	2.61934	1.04928	105.536	0	2	0	1	T402G:p.D134E	Non-essential
Rv0029	1.05999	0.292448	-0.767544	0.275897	0.0628458	0.924761	0.250616	1.02025	235.218	0	2	0	1	A438G:p.V146V	Non-essential
Rv0029	1.08273	0.285131	-0.7976	0.263345	0.0519342	0.937238	0.204719	1.0188	251.366	0	3	0	1	C603T:p.V201V	Non-essential
Rv0029	0.794621	0.418073	-0.376548	0.526129	0.295102	0.680796	1.56455	1.04815	107.758	0	3	0	1	A628G:p.I210V	Non-essential
Rv0029	1.18077	0.267811	-0.912959	0.22681	0.0314851	0.961047	0.12149	1.01717	272.465	0	2	0	1	G717A:p.K239K	Non-essential
Rv0029	1.10957	0.274939	-0.834628	0.247789	0.0398831	0.951183	0.155242	1.01799	261.513	0	2	0	1	G720T:p.T240T	Non-essential
Rv0029	0.603088	0.510192	-0.0928959	0.845966	0.479582	0.492073	3.44393	1.04818	107.691	0	2	0	1	C742G:p.R248G	Non-essential
Rv0029	0.729684	0.452862	-0.276822	0.620628	0.358213	0.615708	2.08591	1.04736	109.366	1	183	0	1	C749T:p.A250V	Non-essential
Rv0029	1.06098	0.291854	-0.769131	0.27508	0.0619129	0.925739	0.24665	1.02006	237.293	0	1	1	0	A759G:p.S253S	Non-essential
Rv0029	1.0976	0.282384	-0.81522	0.257274	0.0477739	0.942075	0.187497	1.01818	258.963	0	1	1	0	G765T:p.A255A	Non-essential
Rv0029	0.770685	0.434409	-0.336276	0.563666	0.321154	0.653872	1.76801	1.04674	110.685	0	1	1	0	A845G:p.H282R	Non-essential
Rv0029	1.08087	0.286285	-0.794584	0.264865	0.0532448	0.935739	0.210176	1.01882	251.126	0	1	1	0	C1014T:p.A338A	Non-essential
Rv0029	0.705899	0.466408	-0.239491	0.660729	0.382198	0.59112	2.31197	1.04668	110.794	0	1	1	0	C1024G:p.R342G	Non-essential
Rv0029	0.794621	0.418073	-0.376548	0.526129	0.295102	0.680796	1.56455	1.04815	107.758	0	1	1	0	A1045G:p.I349V	Non-essential
Rv0029	1.15944	0.269278	-0.890163	0.232248	0.0330954	0.959154	0.127917	1.01728	270.983	0	1	1	0	C1065T:p.F355F	Non-essential
Rv0029	0.728256	0.452683	-0.275573	0.621599	0.359066	0.614859	2.09365	1.04771	108.658	0	1	1	0	C1081G:p.L361V	Non-essential
Rv0029	0.658971	0.481571	-0.1774	0.730792	0.423465	0.548967	2.74496	1.04925	105.591	0	2	0	1	A1085G:p.D362G	Non-essential
Rv0030	0.570702	0.530164	-0.0405385	0.928968	0.513475	0.457981	3.94419	1.04696	110.2	0	2	0	1	G50A:p.R17Q	Non-essential
Rv0030	1.08321	0.284741	-0.798465	0.262868	0.0514741	0.937761	0.202807	1.01882	251.205	3	1	0	0	C111T:p.L37L	Non-essential
Rv0030	1.09618	0.2817	-0.814482	0.256983	0.0473012	0.942609	0.18555	1.01827	257.869	2	3	0	1	C192T:p.L64L	Non-essential
Rv0030	1.09165	0.284306	-0.807343	0.260437	0.0502113	0.939262	0.197569	1.01836	256.77	1	1	0	0	C213T:p.G71G	Non-essential
Rv0030	0.981336	0.371717	-0.609618	0.378787	0.202949	0.777075	0.95158	1.04422	116.338	0	2	0	1	G219C:p.M73I	Non-essential
Rv0030	1.04552	0.328396	-0.71712	0.314098	0.0927088	0.889984	0.381872	1.0235	205.894	0	2	0	1	A233G:p.H78R	Non-essential
Rv0030	0.90884	0.385951	-0.522889	0.424663	0.214541	0.766466	1.02078	1.04216	121.45	0	2	0	1	T328G:p.X110G	Non-essential
Rv0032	0.806223	0.420208	-0.386014	0.521206	0.290358	0.685638	1.52911	1.04558	113.21	2	1	1	0	C45G:p.D15E	Non-essential
Rv0032	0.721816	0.456534	-0.265282	0.63248	0.365358	0.608312	2.15146	1.04738	109.327	2	3	0	1	A102C:p.Q34H	Non-essential
Rv0032	1.11366	0.273321	-0.840334	0.245426	0.0377637	0.953718	0.146669	1.01792	262.353	1	1	1	0	C216G:p.T72T	Non-essential
Rv0032	0.799711	0.419162	-0.380549	0.524142	0.293504	0.682471	1.55256	1.04694	110.252	1	1	1	0	G233C:p.C78S	Non-essential
Rv0032	0.785268	0.429955	-0.355313	0.547526	0.310016	0.665389	1.67915	1.04605	112.177	1	1	1	0	G565C:p.E189Q	Non-essential
Rv0032	0.661228	0.480091	-0.181137	0.72606	0.421029	0.551429	2.71768	1.04937	105.364	1	1	1	0	A698G:p.H233R	Non-essential
Rv0032	0.657084	0.484296	-0.172789	0.737038	0.426306	0.546117	2.77706	1.04861	106.842	1	2	0	1	G756C:p.L252F	Non-essential
Rv0032	0.809529	0.410646	-0.398883	0.507265	0.281164	0.695265	1.46176	1.04808	107.906	1	2	0	1	T803C:p.I268T	Non-essential
Rv0032	1.02982	0.305391	-0.724432	0.296548	0.0817737	0.903199	0.332819	1.02156	222.442	1	3	0	1	A1116G:p.L372L	Non-essential
Rv0032	1.09099	0.283865	-0.807122	0.26019	0.0498955	0.939625	0.196261	1.01838	256.475	0	1	1	0	C1314T:p.A438A	Non-essential
Rv0032	0.781326	0.43033	-0.350996	0.550769	0.31224	0.663106	1.69666	1.04644	111.312	1	1	1	0	G1714C:p.D572H	Non-essential
Rv0032	1.09847	0.281032	-0.817434	0.255839	0.0459353	0.944179	0.179934	1.01817	259.122	1	3	0	1	C1767G:p.L589L	Non-essential
Rv0032	0.976454	0.37231	-0.604144	0.381288	0.204018	0.775949	0.957877	1.04425	116.257	0	1	1	0	G1818A:p.M606I	Non-essential
Rv0032	1.05517	0.295444	-0.759728	0.279997	0.0662611	0.920803	0.265202	1.02012	236.667	0	1	1	0	A1878G:p.G626G	Non-essential
Rv0032	0.723234	0.455852	-0.267383	0.630297	0.364308	0.609491	2.14173	1.04749	109.097	0	1	1	0	C1997T:p.P666L	Non-essential
Rv0032	1.06452	0.292462	-0.772058	0.274736	0.0619046	0.925947	0.246615	1.01983	239.71	0	2	0	1	A2082C:p.G694G	Non-essential
Rv0032	1.11391	0.271982	-0.841925	0.244169	0.0369728	0.954613	0.143479	1.01799	261.473	0	2	0	1	C2103T:p.I701I	Non-essential
Rv0032	1.06685	0.292454	-0.774391	0.274129	0.0615086	0.926289	0.244934	1.0193	245.576	0	2	0	1	G2106C:p.L702L	Non-essential
Rv0032	1.07974	0.284229	-0.795509	0.263238	0.0518058	0.937355	0.204185	1.01914	247.362	0	2	0	1	C2244T:p.S748S	Non-essential
Rv0032	0.701732	0.469175	-0.232557	0.668596	0.386584	0.586648	2.35522	1.0465	111.195	0	2	0	2	C2273G:p.A758G	Non-essential
Rv0032	1.09485	0.283062	-0.811788	0.25854	0.0487674	0.940931	0.191596	1.01826	257.985	0	2	0	1	C2283T:p.A761A	Non-essential
Rv0032	0.673972	0.477798	-0.196174	0.708929	0.410579	0.562098	2.60325	1.04809	107.883	0	2	0	1	C2299G:p.Q767E	Non-essential
Rv0033	1.09544	0.282951	-0.812489	0.258299	0.0486112	0.941112	0.190951	1.01825	258.196	1	1	1	0	C231A:p.A77A	Non-essential
Rv0034	0.716472	0.460037	-0.256435	0.642087	0.371308	0.602312	2.20719	1.04719	109.719	1	1	1	0	G146C:p.G49A	Non-essential
Rv0034	1.09769	0.28237	-0.815324	0.25724	0.0477542	0.942098	0.187416	1.01818	258.99	1	1	1	0	G165C:p.A55A	Non-essential
Rv0034	1.09309	0.284028	-0.809058	0.25984	0.0498125	0.939723	0.195917	1.01832	257.316	1	2	0	1	C174T:p.G58G	Non-essential
Rv0034	1.09948	0.281261	-0.81822	0.255813	0.0465459	0.943487	0.182442	1.01816	259.244	1	2	0	1	G258T:p.V86V	Non-essential
Rv0034	1.09878	0.282162	-0.816622	0.256796	0.0474637	0.942435	0.186219	1.01815	259.372	1	2	0	1	G375A:p.A125A	Non-essential
Rv0035	0.749594	0.442919	-0.306676	0.590879	0.339258	0.63521	1.91885	1.04742	109.239	1	1	1	0	C47G:p.S16W	Non-essential
Rv0035	0.768462	0.429979	-0.338482	0.559532	0.318766	0.656296	1.74871	1.04871	106.651	1	1	1	0	C65T:p.T22M	Non-essential
Rv0035	0.659411	0.475803	-0.183609	0.721558	0.419757	0.55264	2.70353	1.05159	101.296	1	2	0	1	A76T:p.T26S	Non-essential
Rv0035	0.658407	0.483399	-0.175008	0.734195	0.424877	0.547534	2.76087	1.04862	106.818	1	2	0	1	G85C:p.D29H	Non-essential
Rv0035	1.10682	0.275572	-0.83125	0.248976	0.0407681	0.950155	0.158833	1.01806	260.489	1	36	0	2	C387T:p.T129T	Non-essential
Rv0035	0.781513	0.430205	-0.351308	0.550477	0.312039	0.663313	1.69508	1.04645	111.296	0	1	1	0	G505C:p.D169H	Non-essential
Rv0035	1.06617	0.292666	-0.773504	0.274502	0.0618227	0.925929	0.246267	1.01933	245.207	0	1	1	0	G582A:p.L194L	Non-essential
Rv0035	0.7236	0.455621	-0.267979	0.629659	0.363929	0.609879	2.13823	1.04751	109.065	0	1	1	0	C652A:p.P218T	Non-essential
Rv0035	0.72095	0.457445	-0.263505	0.634503	0.366743	0.607009	2.16434	1.0474	109.298	0	1	1	0	C941T:p.A314V	Non-essential
Rv0035	0.716614	0.459962	-0.256651	0.641855	0.37117	0.602453	2.20589	1.0472	109.716	0	1	1	0	G955T:p.G319C	Non-essential
Rv0035	1.09452	0.283127	-0.811392	0.258677	0.0488581	0.940826	0.191971	1.01827	257.863	0	1	1	0	C1017T:p.A339A	Non-essential
Rv0035	0.785707	0.429698	-0.356009	0.546893	0.309584	0.665835	1.67576	1.04605	112.157	0	1	1	0	G1074T:p.E358D	Non-essential
Rv0035	0.620426	0.499461	-0.120965	0.805029	0.461065	0.510807	3.1972	1.04935	105.407	0	1	1	0	C1099A:p.P367T	Non-essential
Rv0035	0.732926	0.451119	-0.281807	0.615504	0.354978	0.619047	2.05669	1.04749	109.1	0	1	1	0	T1190C:p.V397A	Non-essential
Rv0035	1.08273	0.285131	-0.7976	0.263345	0.0519342	0.937238	0.204719	1.0188	251.366	0	2	0	1	C1308T:p.V436V	Non-essential
Rv0035	0.784422	0.428232	-0.35619	0.54592	0.308952	0.666478	1.67081	1.04654	111.109	0	2	0	1	C1309T:p.H437Y	Non-essential
Rv0035	0.553654	0.561751	0.00809739	1.01462	0.539986	0.429009	4.38687	1.03766	134.486	0	2	0	1	G1354A:p.G452R	Non-essential
Rv0035	0.631293	0.496248	-0.135045	0.786082	0.451331	0.520659	3.07417	1.04865	106.765	0	3	0	1	C1430A:p.P477Q	Non-essential
Rv0035	1.15174	0.275154	-0.876584	0.238903	0.0387221	0.952597	0.150541	1.01747	268.359	0	2	0	1	C1437T:p.D479D	Non-essential
Rv0035	0.820238	0.409095	-0.411143	0.498752	0.274818	0.701844	1.41625	1.04681	110.528	0	2	0	1	A1450G:p.K484E	Non-essential
Rv0035	0.720954	0.457443	-0.263511	0.634497	0.36674	0.607012	2.16431	1.0474	109.298	0	2	0	1	C1454T:p.A485V	Non-essential
Rv0038	1.09527	0.282694	-0.812575	0.258104	0.0483614	0.941393	0.18992	1.01828	257.809	0	24	0	1	C24T:p.P8P	Non-essential
Rv0038	0.688827	0.471087	-0.21774	0.683897	0.396221	0.576726	2.45247	1.04802	108.014	0	2	0	1	T76G:p.L26V	Non-essential
Rv0038	1.09946	0.281265	-0.818191	0.255821	0.0465516	0.94348	0.182466	1.01816	259.237	0	2	0	1	G399T:p.V133V	Non-essential
Rv0041	0.72012	0.457979	-0.262142	0.635976	0.367606	0.606125	2.1724	1.04736	109.373	0	2	0	1	C191T:p.A64V	Essential
Rv0041	1.07656	0.286974	-0.789583	0.266566	0.0546492	0.934113	0.21604	1.01908	248.122	0	5	0	1	G384A:p.V128V	Essential
Rv0041	0.726594	0.455149	-0.271445	0.626414	0.361547	0.612318	2.11631	1.04724	109.622	0	2	0	1	C707T:p.A236V	Essential
Rv0041	1.04839	0.296985	-0.751404	0.283277	0.0696779	0.916898	0.279901	1.0207	230.712	0	2	0	1	T891C:p.P297P	Essential
Rv0041	0.810525	0.410203	-0.400322	0.506095	0.28029	0.696174	1.45544	1.04805	107.957	0	1	1	0	T1172G:p.I391S	Essential
Rv0041	1.16821	0.277835	-0.890371	0.23783	0.0409582	0.950003	0.159605	1.01751	267.737	0	2	0	1	G1200A:p.Q400Q	Essential
Rv0041	0.77886	0.426125	-0.352735	0.547114	0.309806	0.665555	1.6775	1.04813	107.792	0	2	0	1	A1207G:p.R403G	Essential
Rv0041	0.717267	0.459596	-0.257671	0.64076	0.370521	0.603118	2.19976	1.04721	109.69	0	1	1	0	G1435A:p.G479S	Essential
Rv0041	1.09442	0.283147	-0.81127	0.258719	0.0488867	0.940793	0.192089	1.01827	257.826	0	1	1	0	C2136T:p.A712A	Essential
Rv0041	0.771223	0.43852	-0.332703	0.568603	0.324269	0.650649	1.79339	1.04562	113.121	0	2	0	1	C2140A:p.Q714K	Essential
Rv0041	1.15192	0.275149	-0.876771	0.238861	0.0387135	0.952607	0.150506	1.01747	268.373	1	1	1	0	C2160T:p.D720D	Essential
Rv0041	1.09636	0.282004	-0.814356	0.257218	0.0476265	0.942241	0.18689	1.01825	258.157	0	1	1	0	C2193T:p.V731V	Essential
Rv0041	1.0564	0.293626	-0.76277	0.27795	0.0645492	0.922728	0.257877	1.0203	234.735	0	1	1	0	T2199C:p.V733V	Essential
Rv0041	0.810417	0.410238	-0.400179	0.506206	0.280373	0.696087	1.45604	1.04806	107.943	0	1	1	0	T2474C:p.I825T	Essential
Rv0041	1.07224	0.287357	-0.784878	0.267997	0.0560045	0.932518	0.221716	1.01954	242.933	0	1	1	0	T2736C:p.Y912Y	Essential
Rv0041	1.10013	0.281647	-0.818487	0.256012	0.0464427	0.943709	0.182018	1.01826	258.052	0	1	1	0	C2766G:p.G922G	Essential
Rv0050	0.732817	0.45123	-0.281586	0.615747	0.355118	0.618904	2.05795	1.04747	109.138	0	1	1	0	G4A:p.V2M	Non-essential
Rv0050	0.813732	0.408831	-0.404901	0.502415	0.277536	0.699038	1.43564	1.04795	108.16	0	1	1	0	C123G:p.I41M	Non-essential
Rv0050	1.09644	0.281649	-0.814796	0.256876	0.0472299	0.942692	0.185256	1.01826	257.97	0	1	1	0	C642T:p.L214L	Non-essential
Rv0050	0.715765	0.461576	-0.254188	0.644871	0.372629	0.600927	2.21971	1.04677	110.611	0	1	1	0	C712G:p.P238A	Non-essential
Rv0050	1.08649	0.28481	-0.801678	0.262138	0.0511805	0.938132	0.201588	1.01855	254.39	0	2	0	1	G732A:p.A244A	Non-essential
Rv0050	1.06629	0.292616	-0.773677	0.274424	0.061762	0.926001	0.24601	1.01933	245.204	0	2	0	1	C1054T:p.L352L	Non-essential
Rv0050	0.770877	0.438615	-0.332263	0.568982	0.324501	0.65041	1.79529	1.04563	113.092	0	2	0	1	G1095T:p.Q365H	Non-essential
Rv0050	0.726962	0.454912	-0.27205	0.625771	0.361166	0.612709	2.11282	1.04726	109.59	0	2	0	1	G1180T:p.A394S	Non-essential
Rv0050	1.09463	0.283105	-0.811526	0.258631	0.0488278	0.940861	0.191846	1.01827	257.905	0	2	0	1	C1401T:p.A467A	Non-essential
Rv0050	0.717421	0.448038	-0.269382	0.624512	0.363167	0.610478	2.1312	1.05178	100.954	0	2	0	1	A1756G:p.I586V	Non-essential
Rv0050	0.762799	0.43231	-0.330489	0.566742	0.32392	0.650998	1.79053	1.04892	106.243	0	3	0	1	C1796T:p.T599I	Non-essential
Rv0050	1.10355	0.279523	-0.824028	0.253294	0.0441128	0.946354	0.172465	1.0181	260.091	0	3	0	1	C1854G:p.V618V	Non-essential
Rv0051	0.727126	0.454808	-0.272318	0.625487	0.360996	0.612883	2.11126	1.04726	109.576	0	2	0	1	G118A:p.A40T	Non-essential
Rv0051	1.09771	0.282365	-0.815349	0.257231	0.0477467	0.942107	0.187385	1.01818	258.999	0	2	0	1	G222C:p.A74A	Non-essential
Rv0051	1.15731	0.278106	-0.879203	0.240304	0.0413551	0.949542	0.161218	1.01755	267.287	0	2	0	1	G306A:p.Q102Q	Non-essential
Rv0051	1.09501	0.27688	-0.818129	0.252856	0.0431799	0.947395	0.168653	1.01885	250.77	0	2	0	1	A390G:p.K130K	Non-essential
Rv0051	1.09475	0.283083	-0.811664	0.258582	0.0487962	0.940898	0.191715	1.01826	257.946	131	59	0	0	C909A:p.A303A	Non-essential
Rv0051	0.692722	0.471511	-0.221211	0.680664	0.393921	0.57914	2.42898	1.04724	109.623	5	2	1	1	G1172A:p.R391Q	Non-essential
Rv0051	0.693327	0.471248	-0.222079	0.679691	0.393357	0.579716	2.42325	1.04723	109.646	1	2	0	1	C1603G:p.R535G	Non-essential
Rv0051	0.767215	0.415227	-0.351988	0.541213	0.315645	0.660795	1.7237	1.05721	92.3448	0	1	1	0	C1624T:p.R542X	Non-essential
Rv0052	1.10687	0.275564	-0.831305	0.248958	0.0407573	0.950168	0.158789	1.01806	260.507	0	1	1	0	C372T:p.T124T	Non-essential
Rv0053	0.729106	0.453438	-0.275667	0.62191	0.358887	0.615038	2.09202	1.04735	109.393	0	1	1	0	C61T:p.P21S	Not annotated
Rv0054	0.692908	0.471429	-0.221479	0.680363	0.393747	0.579318	2.42721	1.04724	109.63	0	2	0	1	C166T:p.R56W	Not annotated
Rv0054	0.785649	0.429724	-0.355925	0.546967	0.309633	0.665785	1.67614	1.04605	112.155	3	51	0	1	G186C:p.E62D	Not annotated
Rv0054	1.09591	0.283324	-0.812586	0.258529	0.0487783	0.940914	0.191641	1.01824	258.318	2	1	1	0	G243A:p.G81G	Not annotated
Rv0054	0.763365	0.432063	-0.331303	0.565998	0.323406	0.651529	1.78634	1.0489	106.272	1	1	1	0	C290T:p.T97I	Not annotated
Rv0054	1.09333	0.283656	-0.809679	0.259442	0.0493949	0.940199	0.194189	1.01833	257.164	0	1	1	0	C366A:p.R122R	Not annotated
Rv0054	0.754875	0.436748	-0.318127	0.57857	0.331831	0.642834	1.85598	1.04868	106.712	0	1	1	0	A409G:p.T137A	Not annotated
Rv0056	0.692721	0.471526	-0.221196	0.680687	0.39393	0.579131	2.42907	1.04723	109.633	0	1	1	0	G344C:p.R115P	Not annotated
Rv0056	0.716288	0.460185	-0.256103	0.642458	0.371516	0.602098	2.20916	1.04718	109.753	0	1	1	0	G382T:p.G128C	Not annotated
Rv0057	0.716442	0.460057	-0.256386	0.642141	0.371339	0.60228	2.20748	1.04719	109.721	0	1	1	0	G127C:p.G43R	Not annotated
Rv0057	0.771246	0.428699	-0.342547	0.555852	0.316204	0.658943	1.72816	1.04866	106.747	0	1	1	0	C164T:p.T55M	Not annotated
Rv0057	0.720795	0.457557	-0.263238	0.634795	0.366912	0.606836	2.16592	1.04739	109.32	0	1	1	0	C236T:p.A79V	Not annotated
Rv0057	0.806223	0.420208	-0.386014	0.521206	0.290358	0.685638	1.52911	1.04558	113.21	0	1	1	0	C306G:p.D102E	Not annotated
Rv0057	1.06906	0.289086	-0.779972	0.270411	0.0581542	0.930073	0.230752	1.0196	242.254	0	2	0	1	T402C:p.D134D	Not annotated
Rv0057	1.09833	0.281471	-0.81686	0.256272	0.0468355	0.943151	0.183633	1.01819	258.838	0	10	0	1	G405A:p.V135V	Not annotated
Rv0057	0.822234	0.406375	-0.415859	0.494233	0.271337	0.705484	1.39164	1.0473	109.495	0	2	0	1	G497A:p.S166N	Not annotated
Rv0058	1.10221	0.280407	-0.821805	0.254404	0.0448723	0.945422	0.175574	1.018	261.262	0	7	0	1	C204G:p.A68A	Essential
Rv0058	0.723223	0.455858	-0.267365	0.630315	0.364319	0.609479	2.14184	1.04749	109.098	0	4	0	1	C302T:p.P101L	Essential
Rv0058	1.10296	0.281093	-0.821867	0.254853	0.0456808	0.944592	0.178889	1.01817	259.09	0	2	0	1	G708C:p.G236G	Essential
Rv0058	1.09807	0.282299	-0.81577	0.257087	0.0476557	0.942212	0.18701	1.01817	259.122	0	2	0	1	G879C:p.A293A	Essential
Rv0058	1.06098	0.291854	-0.769131	0.27508	0.0619129	0.925739	0.24665	1.02006	237.293	0	2	0	1	A1047G:p.S349S	Essential
Rv0058	1.11899	0.272979	-0.846013	0.243951	0.0373779	0.954112	0.145112	1.01773	264.892	0	6	0	1	G1188A:p.R396R	Essential
Rv0058	0.727754	0.454172	-0.273583	0.624074	0.360211	0.613679	2.10408	1.04733	109.429	0	2	0	1	C1586T:p.P529L	Essential
Rv0058	0.722765	0.45736	-0.265405	0.632792	0.365443	0.608303	2.15225	1.04707	109.983	0	3	0	1	G1654A:p.G552R	Essential
Rv0058	0.709782	0.46408	-0.245702	0.653835	0.378193	0.595251	2.27302	1.0469	110.338	0	1	1	0	C1891G:p.P631A	Essential
Rv0058	0.455354	0.60527	0.149916	1.32923	0.638101	0.331936	6.5894	1.03637	138.768	1	1	1	0	G1972A:p.V658I	Essential
Rv0058	0.705899	0.466408	-0.239491	0.660729	0.382198	0.59112	2.31197	1.04668	110.794	0	1	1	0	C2191G:p.R731G	Essential
Rv0058	1.09223	0.283186	-0.809045	0.259273	0.0490032	0.940644	0.19257	1.01837	256.639	0	1	1	0	G2262A:p.P754P	Essential
Rv0058	1.03961	0.320007	-0.719604	0.307814	0.0847246	0.899144	0.34594	1.02397	202.264	0	1	1	0	A2612G:p.N871S	Essential
Rv0059	1.15129	0.274363	-0.87693	0.238309	0.0379338	0.953506	0.147355	1.01748	268.271	0	5	0	1	C15T:p.Y5Y	Non-essential
Rv0059	0.692668	0.471564	-0.221104	0.680794	0.393987	0.579072	2.42965	1.04723	109.64	4	50	0	1	C493T:p.R165W	Non-essential
Rv0059	1.06673	0.292493	-0.774238	0.274196	0.0615661	0.926225	0.245178	1.01931	245.491	3	43	0	1	C553T:p.L185L	Non-essential
Rv0059	0.72254	0.456528	-0.266012	0.631838	0.365037	0.608725	2.14849	1.04741	109.267	0	1	1	0	C572T:p.P191L	Non-essential
Rv0059	0.82076	0.407215	-0.413545	0.496144	0.272789	0.703973	1.40188	1.04728	109.545	0	1	1	0	A605G:p.N202S	Non-essential
Rv0059	1.03207	0.479555	-0.552511	0.464654	0.211619	0.769565	1.00314	1.04095	124.678	0	1	1	0	A692C:p.X231S	Non-essential
Rv0060	1.09114	0.283585	-0.807554	0.259898	0.0496128	0.939944	0.195091	1.01841	256.163	0	1	1	0	C120T:p.P40P	Essential
Rv0060	1.09432	0.283435	-0.810883	0.259006	0.0490931	0.940548	0.192942	1.0183	257.526	0	1	1	0	C303T:p.R101R	Essential
Rv0060	0.728398	0.452641	-0.275757	0.62142	0.358949	0.614979	2.09259	1.0477	108.677	0	2	0	1	T536A:p.L179H	Essential
Rv0060	0.768321	0.430055	-0.338266	0.559733	0.318903	0.656155	1.74982	1.04871	106.654	0	2	0	1	C857T:p.T286M	Essential
Rv0060	1.06564	0.287325	-0.778311	0.269627	0.0573848	0.930861	0.227513	1.02033	234.418	0	2	0	1	A933C:p.T311T	Essential
Rv0061	1.09455	0.283593	-0.810952	0.259096	0.0491506	0.940483	0.19318	1.01827	257.853	0	9	0	1	G93A:p.G31G	Non-essential
Rv0061	0.629098	0.495892	-0.133205	0.788259	0.452687	0.519281	3.09104	1.04926	105.578	0	2	0	1	C160T:p.P54S	Non-essential
Rv0061	0.72384	0.455626	-0.268214	0.629457	0.363756	0.61007	2.13663	1.04751	109.055	0	2	0	1	G169A:p.A57T	Non-essential
Rv0061	1.06657	0.292527	-0.774048	0.274269	0.0616266	0.926155	0.245435	1.01932	245.38	0	11	0	1	C256T:p.L86L	Non-essential
Rv0061	0.768644	0.429912	-0.338732	0.559312	0.31861	0.656458	1.74746	1.0487	106.669	0	5	0	1	C377A:p.T126K	Non-essential
Rv0062	1.06226	0.288524	-0.773739	0.271613	0.0592732	0.928697	0.235472	1.02054	232.298	0	2	0	1	T15C:p.T5T	Non-essential
Rv0062	0.722915	0.456053	-0.266862	0.630853	0.364639	0.609152	2.1448	1.04748	109.125	0	2	0	1	C70A:p.P24T	Non-essential
Rv0062	0.69298	0.471409	-0.221571	0.680264	0.393686	0.57938	2.42659	1.04723	109.64	0	2	0	1	C109T:p.R37W	Non-essential
Rv0062	0.67235	0.475116	-0.197234	0.70665	0.410321	0.562353	2.60047	1.04934	105.419	0	2	0	1	C112G:p.H38D	Non-essential
Rv0062	0.726447	0.453952	-0.272495	0.624893	0.361033	0.612857	2.1116	1.04763	108.825	0	3	0	1	T152C:p.V51A	Non-essential
Rv0062	0.715765	0.461576	-0.254188	0.644871	0.372629	0.600927	2.21971	1.04677	110.611	0	3	0	2	C406G:p.P136A	Non-essential
Rv0062	0.816466	0.409509	-0.406957	0.501563	0.275698	0.700817	1.42252	1.04704	110.037	3	1	1	0	G435C:p.R145S	Non-essential
Rv0062	1.06452	0.292462	-0.772058	0.274736	0.0619046	0.925947	0.246615	1.01983	239.71	1	1	1	0	A444C:p.G148G	Non-essential
Rv0062	1.1	0.281359	-0.818644	0.255781	0.0463011	0.943782	0.181436	1.01807	260.375	0	1	1	0	G456T:p.A152A	Non-essential
Rv0062	1.07446	0.289271	-0.78519	0.269225	0.0569224	0.931533	0.225569	1.019	249.071	0	1	1	0	G483T:p.L161L	Non-essential
Rv0062	0.652821	0.47952	-0.173301	0.734535	0.426598	0.545677	2.78038	1.05123	101.932	0	2	0	1	A541G:p.T181A	Non-essential
Rv0062	1.07415	0.287245	-0.786904	0.267416	0.0554657	0.933249	0.219457	1.01951	243.276	0	3	0	1	T546C:p.D182D	Non-essential
Rv0062	1.0543	0.294914	-0.759386	0.279725	0.0661344	0.920932	0.264659	1.02032	234.571	0	3	0	1	T567C:p.A189A	Non-essential
Rv0062	1.1006	0.280961	-0.819634	0.25528	0.0458657	0.94428	0.179648	1.01808	260.301	0	2	0	1	G594T:p.P198P	Non-essential
Rv0062	1.08454	0.285213	-0.799328	0.262981	0.0516836	0.93754	0.203677	1.01866	253.074	0	2	0	1	G597A:p.A199A	Non-essential
Rv0062	1.11357	0.281054	-0.832513	0.25239	0.0455888	0.944707	0.178512	1.01807	260.384	0	2	0	1	G660A:p.Q220Q	Non-essential
Rv0062	0.726576	0.455171	-0.271404	0.62646	0.361573	0.612292	2.11655	1.04724	109.631	0	2	0	1	C734G:p.A245G	Non-essential
Rv0062	1.16881	0.275194	-0.893612	0.235448	0.0384556	0.952915	0.149463	1.01742	268.987	0	1	1	0	G762A:p.E254E	Non-essential
Rv0062	1.09434	0.282707	-0.811632	0.258336	0.0481964	0.941587	0.189239	1.01826	258.004	0	1	1	0	C771A:p.A257A	Non-essential
Rv0062	1.07415	0.287245	-0.786904	0.267416	0.0554657	0.933249	0.219457	1.01951	243.276	0	9	0	1	T786C:p.D262D	Non-essential
Rv0062	1.09494	0.282308	-0.812635	0.25783	0.0477504	0.942097	0.1874	1.01827	257.918	0	2	0	1	C933A:p.P311P	Non-essential
Rv0062	1.08454	0.285213	-0.799328	0.262981	0.0516836	0.93754	0.203677	1.01866	253.074	0	2	0	1	G936A:p.A312A	Non-essential
Rv0062	0.716162	0.46024	-0.255922	0.642648	0.371639	0.601977	2.21032	1.04718	109.74	0	2	0	1	G943T:p.A315S	Non-essential
Rv0062	1.10296	0.281093	-0.821867	0.254853	0.0456808	0.944592	0.178889	1.01817	259.09	0	3	0	1	G1050C:p.G350G	Non-essential
Rv0062	1.10909	0.27725	-0.831841	0.24998	0.0416104	0.949264	0.162257	1.01802	261.088	0	1	1	0	G1056C:p.S352S	Non-essential
Rv0062	1.10296	0.281093	-0.821867	0.254853	0.0456808	0.944592	0.178889	1.01817	259.09	0	1	1	0	G1077C:p.G359G	Non-essential
Rv0062	0.952537	0.35736	-0.595177	0.375167	0.142864	0.833981	0.622896	1.0247	196.837	0	2	0	1	C1081T:p.P361S	Non-essential
Rv0063	1.1056	0.275801	-0.829794	0.249458	0.0410704	0.949801	0.160061	1.0181	259.994	4	119	0	1	C90T:p.T30T	Non-essential
Rv0063	0.784799	0.43021	-0.354589	0.548179	0.310457	0.664934	1.68261	1.04604	112.19	0	1	1	0	A116T:p.E39V	Non-essential
Rv0063	1.04675	0.29871	-0.748039	0.285369	0.0713975	0.914961	0.28734	1.02058	231.932	0	1	1	0	A519C:p.G173G	Non-essential
Rv0063	0.781321	0.430322	-0.350999	0.550762	0.312234	0.663112	1.69662	1.04644	111.308	0	1	1	0	G736A:p.D246N	Non-essential
Rv0063	1.14968	0.272131	-0.877553	0.236702	0.0358398	0.955941	0.138919	1.01742	269.032	0	1	1	0	C870T:p.C290C	Non-essential
Rv0063	1.1217	0.271645	-0.85006	0.242173	0.0362729	0.955455	0.14066	1.01783	263.567	0	1	1	0	C975T:p.N325N	Non-essential
Rv0063	0.760799	0.434278	-0.32652	0.570818	0.326407	0.648405	1.81095	1.04849	107.087	0	2	0	1	A1060G:p.T354A	Non-essential
Rv0063	0.754875	0.436748	-0.318127	0.57857	0.331831	0.642834	1.85598	1.04868	106.712	0	2	0	1	A1075G:p.T359A	Non-essential
Rv0063	1.05517	0.295444	-0.759728	0.279997	0.0662611	0.920803	0.265202	1.02012	236.667	0	2	0	1	A1086G:p.G362G	Non-essential
Rv0063	1.10501	0.279866	-0.825149	0.25327	0.044137	0.946278	0.172564	1.01793	262.247	0	2	0	1	G1161C:p.A387A	Non-essential
Rv0063	0.652821	0.47952	-0.173301	0.734535	0.426598	0.545677	2.78038	1.05123	101.932	0	5	0	1	A1168G:p.T390A	Non-essential
Rv0063	1.06644	0.292581	-0.773855	0.274353	0.0616968	0.926073	0.245733	1.01932	245.352	0	2	0	1	G1218C:p.L406L	Non-essential
Rv0063	1.08213	0.281753	-0.800377	0.260369	0.0491797	0.940359	0.1933	1.01927	245.97	0	3	0	1	A1239C:p.T413T	Non-essential
Rv0063	0.740802	0.444997	-0.295806	0.600696	0.346151	0.628104	1.97848	1.04819	107.687	0	2	0	1	T1246C:p.S416P	Non-essential
Rv0063	0.541322	0.563694	0.0223722	1.04133	0.550979	0.418055	4.58577	1.03781	133.984	0	2	0	1	T1252C:p.S418P	Non-essential
Rv0063	1.06879	0.286128	-0.782666	0.267712	0.0555016	0.933024	0.219608	1.02013	236.486	0	2	0	1	T1263C:p.T421T	Non-essential
Rv0063	1.05847	0.293433	-0.765039	0.277224	0.0638306	0.923567	0.254811	1.02006	237.229	3	50	0	1	A1281G:p.A427A	Non-essential
Rv0063	1.09333	0.283971	-0.809356	0.25973	0.0497368	0.939811	0.195604	1.01831	257.396	1	1	1	0	C1314G:p.G438G	Non-essential
Rv0064	1.09299	0.284037	-0.808953	0.259872	0.0498308	0.939702	0.195993	1.01832	257.273	1	1	1	0	C69T:p.G23G	Non-essential
Rv0064	0.730125	0.452473	-0.277651	0.61972	0.35762	0.616334	2.08053	1.04751	109.069	0	1	1	0	G406C:p.V136L	Non-essential
Rv0064	0.615919	0.502107	-0.113812	0.815216	0.465826	0.505979	3.25901	1.04905	105.976	0	1	1	0	G719T:p.R240L	Non-essential
Rv0064	0.810553	0.410177	-0.400376	0.506046	0.280254	0.696212	1.45517	1.04806	107.949	0	1	1	0	T1127C:p.I376T	Non-essential
Rv0064	1.15155	0.275236	-0.876316	0.239014	0.0388057	0.9525	0.150879	1.01747	268.308	0	1	1	0	C1215T:p.D405D	Non-essential
Rv0064	0.551702	0.561674	0.00997261	1.01807	0.541445	0.427637	4.41272	1.03789	133.723	0	1	1	0	C1252T:p.L418F	Non-essential
Rv0064	1.09384	0.28331	-0.810528	0.259005	0.0490924	0.940555	0.192939	1.01829	257.633	0	1	1	0	C1365A:p.A455A	Non-essential
Rv0064	1.11233	0.277424	-0.834908	0.249408	0.0418721	0.948887	0.163322	1.01793	262.211	0	1	1	0	C1404T:p.Y468Y	Non-essential
Rv0064	1.09477	0.283128	-0.811645	0.258619	0.0488368	0.940851	0.191883	1.01826	257.979	0	5	0	1	C1416T:p.A472A	Non-essential
Rv0064	0.726971	0.453714	-0.273257	0.624116	0.360547	0.613355	2.10716	1.04762	108.84	0	2	0	1	G1417A:p.V473I	Non-essential
Rv0064	1.08112	0.287773	-0.793352	0.26618	0.0546268	0.934171	0.215947	1.01871	252.491	0	2	0	1	G1476A:p.R492R	Non-essential
Rv0064	0.789377	0.422448	-0.366929	0.535166	0.301289	0.674409	1.6115	1.04755	108.978	0	2	0	1	T1648G:p.F550V	Non-essential
Rv0064	0.814822	0.410596	-0.404226	0.503909	0.278649	0.697892	1.44363	1.0472	109.708	0	2	0	1	T1978G:p.F660V	Non-essential
Rv0064	0.672717	0.474802	-0.197915	0.705798	0.409884	0.562795	2.59578	1.04939	105.32	0	2	0	1	C2128T:p.H710Y	Non-essential
Rv0064	0.729596	0.451939	-0.277657	0.619437	0.357736	0.616224	2.08158	1.04773	108.605	0	1	1	0	C2305T:p.L769F	Non-essential
Rv0064	0.673883	0.477854	-0.196029	0.709105	0.410673	0.562003	2.60425	1.04808	107.893	0	1	1	0	C2584G:p.Q862E	Non-essential
Rv0064	1.10355	0.279523	-0.824028	0.253294	0.0441128	0.946354	0.172465	1.0181	260.091	0	1	1	0	C2706G:p.V902V	Non-essential
Rv0065	0.740303	0.446454	-0.293849	0.603069	0.347313	0.626911	1.98866	1.04779	108.483	0	3	0	1	T94C:p.S32P	Non-essential
Rv0065	1.0961	0.281607	-0.814491	0.256917	0.0470017	0.942961	0.184317	1.01824	258.273	4	1	1	0	C306A:p.V102V	Non-essential
Rv0068	0.909764	0.385094	-0.524669	0.42329	0.228656	0.750045	1.10784	1.04545	113.492	0	1	1	0	A1G:p.M1V	Non-essential
Rv0068	0.659306	0.475846	-0.18346	0.721738	0.419856	0.552539	2.70463	1.05159	101.291	0	1	1	0	A13C:p.T5P	Non-essential
Rv0068	1.05505	0.294438	-0.760611	0.279075	0.065532	0.92161	0.262079	1.02033	234.471	0	1	1	0	T30C:p.P10P	Non-essential
Rv0068	0.570478	0.530277	-0.0402014	0.929531	0.5137	0.457755	3.94774	1.04696	110.205	0	1	1	0	G431C:p.R144P	Non-essential
Rv0068	0.727126	0.453551	-0.273575	0.623758	0.360345	0.613561	2.10531	1.04764	108.784	0	3	0	1	G436A:p.V146I	Non-essential
Rv0068	0.658479	0.486893	-0.171587	0.739421	0.426656	0.545825	2.78104	1.04759	108.897	0	2	0	1	C640G:p.L214V	Non-essential
Rv0068	0.77114	0.438573	-0.332567	0.568733	0.324354	0.650561	1.79409	1.04562	113.127	0	3	0	1	C847G:p.Q283E	Non-essential
Rv0072	0.728397	0.454223	-0.274174	0.623593	0.359946	0.613971	2.10167	1.0472	109.71	3	1	1	0	C106T:p.L36F	Non-essential
Rv0072	0.623629	0.500577	-0.123051	0.802684	0.459133	0.512821	3.17243	1.04862	106.826	0	2	0	1	C245G:p.A82G	Non-essential
Rv0072	1.05922	0.293314	-0.765905	0.276915	0.0635821	0.923857	0.253752	1.01999	238.034	0	2	0	1	T477C:p.V159V	Non-essential
Rv0072	1.09872	0.283124	-0.815594	0.257685	0.0485095	0.941236	0.190531	1.01816	259.304	0	2	0	1	C1026G:p.P342P	Non-essential
Rv0073	1.17761	0.269902	-0.907704	0.229195	0.0335158	0.95867	0.129598	1.01726	271.295	3	57	0	1	C72T:p.N24N	Non-essential
Rv0073	1.0676	0.292942	-0.774657	0.274393	0.0617938	0.925977	0.246145	1.01918	246.967	0	1	1	0	G288A:p.L96L	Non-essential
Rv0073	0.661877	0.487058	-0.174819	0.735874	0.424192	0.548349	2.75315	1.04711	109.891	0	1	1	0	T491C:p.L164P	Non-essential
Rv0073	0.672953	0.476905	-0.196048	0.708675	0.410896	0.561812	2.60666	1.04864	106.774	0	3	0	1	A629G:p.D210G	Non-essential
Rv0073	1.06263	0.292238	-0.770389	0.275014	0.0620305	0.925715	0.24715	1.01995	238.38	0	7	0	1	A687G:p.V229V	Non-essential
Rv0073	0.739523	0.448317	-0.291206	0.606225	0.349048	0.625142	2.00391	1.04731	109.483	0	2	0	1	C752G:p.S251W	Non-essential
Rv0074	0.810508	0.414128	-0.39638	0.510949	0.284045	0.692303	1.48267	1.04687	110.401	2	87	0	2	C72G:p.F24L	Not annotated
Rv0074	0.725894	0.455868	-0.270026	0.628009	0.362563	0.611301	2.12564	1.04713	109.856	0	1	1	0	T137C:p.V46A	Not annotated
Rv0074	0.728494	0.4538	-0.274694	0.622929	0.359505	0.614404	2.09765	1.04733	109.428	0	1	1	0	C596T:p.P199L	Not annotated
Rv0074	1.09794	0.282019	-0.815924	0.256862	0.0473752	0.942531	0.185855	1.01819	258.838	0	3	0	1	G1095A:p.P365P	Not annotated
Rv0074	1.10683	0.27557	-0.831263	0.248972	0.0407657	0.950158	0.158823	1.01806	260.493	0	4	0	1	C1188T:p.T396T	Not annotated
Rv0074	1.03207	0.479555	-0.552511	0.464654	0.211619	0.769565	1.00314	1.04095	124.678	5	84	0	1	A1235G:p.X412X	Not annotated
Rv0075	1.04708	0.298101	-0.748981	0.284697	0.0709269	0.915491	0.285302	1.02065	231.225	2	34	0	1	T243G:p.G81G	Non-essential
Rv0075	0.815211	0.410371	-0.40484	0.503392	0.278262	0.698294	1.44085	1.0472	109.695	0	1	1	0	T533G:p.F178C	Non-essential
Rv0075	1.08775	0.27835	-0.809399	0.255895	0.0455366	0.944599	0.178298	1.01929	245.727	0	1	1	0	T558C:p.I186I	Non-essential
Rv0075	1.09384	0.283867	-0.809973	0.259514	0.0495903	0.93998	0.194998	1.01829	257.587	0	2	0	1	C582T:p.G194G	Non-essential
Rv0075	1.06667	0.292488	-0.774178	0.274207	0.0615727	0.926216	0.245206	1.01931	245.433	0	2	0	1	C913T:p.L305L	Non-essential
Rv0078	0.786084	0.42945	-0.356634	0.546316	0.309185	0.666248	1.67263	1.04607	112.126	0	2	0	1	G49A:p.E17K	Not annotated
Rv0078	1.13878	0.26906	-0.869717	0.23627	0.0334362	0.958773	0.12928	1.01745	268.598	4	1	1	0	C60A:p.I20I	Not annotated
Rv0078	0.692803	0.471493	-0.22131	0.680559	0.393855	0.579208	2.42831	1.04723	109.637	1	6	0	1	C553T:p.R185W	Not annotated
Rv0078A	0.729138	0.453459	-0.275679	0.621911	0.358879	0.615046	2.09195	1.04734	109.416	0	1	1	0	G545T:p.R182L	Not annotated
Rv0078A	1.09168	0.282681	-0.808998	0.258941	0.0486678	0.941025	0.191185	1.01842	255.972	0	1	1	0	G334A:p.E112K	Not annotated
Rv0078A	0.690021	0.468013	-0.222009	0.678259	0.39383	0.579185	2.42806	1.0489	106.268	0	1	1	0	C303T:p.F101F	Not annotated
Rv0079	0.718425	0.45865	-0.259775	0.63841	0.369195	0.604463	2.18728	1.04728	109.532	0	1	1	0	C19T:p.R7C	Non-essential
Rv0079	0.670388	0.476321	-0.194067	0.710515	0.412384	0.560265	2.62272	1.04928	105.542	0	19	0	1	G283C:p.D95H	Non-essential
Rv0079	0.692738	0.471504	-0.221234	0.680638	0.393906	0.579155	2.42883	1.04724	109.625	0	5	0	1	C364T:p.R122W	Non-essential
Rv0079	0.717339	0.458295	-0.259044	0.638882	0.369752	0.60386	2.19251	1.04752	109.047	0	3	0	1	C389T:p.P130L	Non-essential
Rv0080	1.06752	0.292247	-0.775272	0.273763	0.0611911	0.926653	0.243587	1.01927	245.962	0	2	0	1	G84A:p.L28L	Non-essential
Rv0080	0.62318	0.497819	-0.125361	0.798837	0.458158	0.513753	3.15999	1.04952	105.078	0	3	0	1	T92G:p.V31G	Non-essential
Rv0080	0.615795	0.502206	-0.113589	0.815541	0.465969	0.505835	3.26088	1.04904	106.003	0	2	0	1	C103T:p.R35C	Non-essential
Rv0080	0.815641	0.410143	-0.405498	0.502847	0.277857	0.698715	1.43794	1.04721	109.691	1	1	1	0	C114G:p.F38L	Non-essential
Rv0080	0.727559	0.454533	-0.273026	0.624737	0.360546	0.613337	2.10714	1.04727	109.566	1	1	0	0	T179G:p.V60G	Non-essential
Rv0080	0.76964	0.429416	-0.340224	0.557944	0.317665	0.657433	1.73987	1.04869	106.675	1	23	0	1	C194T:p.T65M	Non-essential
Rv0080	1.02444	0.325642	-0.6988	0.317873	0.0926395	0.89006	0.381557	1.02379	203.602	0	1	1	0	A451G:p.T151A	Non-essential
Rv0081	1.13428	0.276041	-0.858237	0.243362	0.0398933	0.951228	0.155283	1.01758	266.905	0	1	1	0	C297T:p.D99D	Non-essential
Rv0082	0.815741	0.410071	-0.40567	0.502698	0.277742	0.698834	1.43712	1.04721	109.68	0	1	1	0	C195G:p.F65L	Non-essential
Rv0082	1.07446	0.289271	-0.78519	0.269225	0.0569224	0.931533	0.225569	1.019	249.071	0	4	0	1	G291T:p.L97L	Non-essential
Rv0082	1.05999	0.292448	-0.767544	0.275897	0.0628458	0.924761	0.250616	1.02025	235.218	0	2	0	1	A318G:p.V106V	Non-essential
Rv0082	1.05258	0.295951	-0.756631	0.281167	0.067385	0.919508	0.270025	1.02036	234.155	0	1	1	0	T381C:p.G127G	Non-essential
Rv0082	1.05999	0.292448	-0.767544	0.275897	0.0628458	0.924761	0.250616	1.02025	235.218	0	2	0	1	A399G:p.V133V	Non-essential
Rv0082	1.08273	0.285131	-0.7976	0.263345	0.0519342	0.937238	0.204719	1.0188	251.366	0	1	1	0	C405T:p.V135V	Non-essential
Rv0082	1.09181	0.284212	-0.807594	0.260313	0.0501093	0.939492	0.197146	1.01854	254.56	0	1	1	0	C423A:p.G141G	Non-essential
Rv0082	0.740454	0.446362	-0.294092	0.602822	0.347158	0.62707	1.9873	1.0478	108.472	0	3	0	1	T463G:p.S155A	Non-essential
Rv0083	0.72819	0.454018	-0.274172	0.623488	0.359836	0.614065	2.10066	1.04731	109.471	0	3	0	1	C250T:p.P84S	Non-essential
Rv0083	0.720887	0.457486	-0.263401	0.634615	0.366809	0.606941	2.16496	1.04739	109.305	0	2	0	1	C530T:p.A177V	Non-essential
Rv0083	0.726944	0.454499	-0.272445	0.625219	0.360936	0.612934	2.11072	1.04736	109.379	0	2	0	1	C602T:p.P201L	Non-essential
Rv0083	1.11638	0.272826	-0.84355	0.244385	0.0371324	0.954458	0.144122	1.01784	263.412	1	5	0	1	G825C:p.T275T	Non-essential
Rv0083	1.10296	0.281093	-0.821867	0.254853	0.0456808	0.944592	0.178889	1.01817	259.09	0	2	0	1	G1110C:p.G370G	Non-essential
Rv0083	1.08566	0.280286	-0.805369	0.258171	0.0475181	0.942349	0.186443	1.0193	245.631	1	3	0	1	T1113C:p.F371F	Non-essential
Rv0083	1.08153	0.285861	-0.795664	0.264312	0.0527469	0.936304	0.208101	1.01883	251.025	0	1	1	0	C1170T:p.P390P	Non-essential
Rv0083	1.08454	0.285213	-0.799328	0.262981	0.0516836	0.93754	0.203677	1.01866	253.074	0	1	1	0	G1611A:p.A537A	Non-essential
Rv0083	0.733002	0.450806	-0.282196	0.615013	0.354784	0.619225	2.05496	1.0475	109.088	0	2	0	1	T1625C:p.V542A	Non-essential
Rv0083	1.11638	0.272826	-0.84355	0.244385	0.0371324	0.954458	0.144122	1.01784	263.412	0	2	0	1	G1647C:p.T549T	Non-essential
Rv0083	1.07733	0.285384	-0.791946	0.264899	0.0529504	0.936021	0.208949	1.01926	245.992	0	3	0	1	T1797C:p.Y599Y	Non-essential
Rv0083	1.1058	0.275624	-0.830173	0.249253	0.0407833	0.95013	0.158895	1.0181	260.041	0	2	0	1	G1800T:p.T600T	Non-essential
Rv0083	0.734795	0.450451	-0.284345	0.613029	0.353416	0.620669	2.0427	1.04737	109.359	2	1	1	0	G1807T:p.V603F	Non-essential
Rv0083	0.658536	0.486833	-0.171703	0.739266	0.426586	0.545895	2.78024	1.0476	108.879	0	1	1	0	C1906A:p.L636M	Non-essential
Rv0084	0.724499	0.456526	-0.267973	0.630126	0.363849	0.609921	2.13749	1.04698	110.166	0	1	1	0	G43C:p.V15L	Non-essential
Rv0084	1.08454	0.285213	-0.799328	0.262981	0.0516836	0.93754	0.203677	1.01866	253.074	0	1	1	0	G240A:p.A80A	Non-essential
Rv0084	1.06919	0.289548	-0.77964	0.270811	0.0581256	0.930115	0.230631	1.01947	243.677	0	1	1	0	T249G:p.P83P	Non-essential
Rv0084	1.11812	0.278236	-0.83988	0.248843	0.0426867	0.948061	0.166641	1.01796	261.823	0	1	1	0	G390A:p.E130E	Non-essential
Rv0084	1.05919	0.292972	-0.76622	0.2766	0.0632622	0.924208	0.252389	1.02007	237.178	0	2	1	1	A417G:p.P139P	Non-essential
Rv0084	1.08454	0.285213	-0.799328	0.262981	0.0516836	0.93754	0.203677	1.01866	253.074	0	3	0	1	G486A:p.A162A	Non-essential
Rv0084	0.734389	0.450375	-0.284014	0.613265	0.353575	0.620488	2.04412	1.0475	109.093	0	2	0	1	G622A:p.V208M	Non-essential
Rv0084	1.09925	0.281302	-0.817949	0.255904	0.0466023	0.943421	0.182674	1.01817	259.166	0	2	0	1	G822A:p.V274V	Non-essential
Rv0085	1.06629	0.292623	-0.773668	0.274431	0.0617639	0.925997	0.246018	1.01933	245.247	0	2	0	1	C25T:p.L9L	Essential
Rv0085	1.06101	0.294352	-0.766659	0.277426	0.0647298	0.922851	0.258649	1.02018	236.014	0	2	0	1	C67T:p.L23L	Essential
Rv0085	1.08775	0.27835	-0.809399	0.255895	0.0455366	0.944599	0.178298	1.01929	245.727	0	4	0	2	T72C:p.I24I	Essential
Rv0085	1.09108	0.284334	-0.806744	0.260599	0.0497525	0.93985	0.195669	1.01849	255.109	188	2	0	0	G93C:p.R31R	Essential
Rv0085	1.08775	0.27835	-0.809399	0.255895	0.0455366	0.944599	0.178298	1.01929	245.727	3	60	0	1	T99C:p.I33I	Essential
Rv0085	1.07446	0.289271	-0.78519	0.269225	0.0569224	0.931533	0.225569	1.019	249.071	1	1	1	0	G111T:p.L37L	Essential
Rv0085	0.576981	0.589143	0.0121615	1.02108	0.53391	0.434644	4.28098	1.03484	144.28	0	1	1	0	G274T:p.E92X	Essential
Rv0085	0.755041	0.44477	-0.31027	0.589067	0.337749	0.636744	1.90597	1.046	112.265	0	3	0	1	A353G:p.Q118R	Essential
Rv0085	1.10355	0.279523	-0.824028	0.253294	0.0441128	0.946354	0.172465	1.0181	260.091	0	2	0	1	C363G:p.V121V	Essential
Rv0086	1.09847	0.281032	-0.817434	0.255839	0.0459353	0.944179	0.179934	1.01817	259.122	2	3	0	1	C39G:p.L13L	Essential
Rv0086	1.07111	0.288367	-0.782744	0.269223	0.0570216	0.931467	0.225986	1.01967	241.493	1	1	1	0	A48C:p.S16S	Essential
Rv0086	1.06597	0.291496	-0.774472	0.273456	0.0607386	0.927271	0.241669	1.01984	239.66	0	1	1	0	T180G:p.G60G	Essential
Rv0086	1.07415	0.287245	-0.786904	0.267416	0.0554657	0.933249	0.219457	1.01951	243.276	0	1	1	0	T195C:p.D65D	Essential
Rv0086	0.744891	0.443728	-0.301163	0.595695	0.342691	0.631677	1.9484	1.04794	108.183	0	2	0	1	G208A:p.V70I	Essential
Rv0086	1.08273	0.285131	-0.7976	0.263345	0.0519342	0.937238	0.204719	1.0188	251.366	3	50	0	1	C222T:p.V74V	Essential
Rv0086	0.96307	0.35246	-0.610611	0.365975	0.134762	0.843116	0.582071	1.02494	195.141	1	1	1	0	G394A:p.V132I	Essential
Rv0086	1.10221	0.280407	-0.821805	0.254404	0.0448723	0.945422	0.175574	1.018	261.262	1	183	0	1	C408G:p.A136A	Essential
Rv0086	1.09138	0.284294	-0.807083	0.26049	0.0501093	0.939374	0.197146	1.01836	256.7	0	1	1	0	G438A:p.G146G	Essential
Rv0086	1.08454	0.285213	-0.799328	0.262981	0.0516836	0.93754	0.203677	1.01866	253.074	0	2	0	1	G459A:p.A153A	Essential
Rv0086	1.10635	0.278985	-0.827361	0.252167	0.0433868	0.947199	0.169498	1.01802	261.115	2	183	0	1	G483C:p.V161V	Essential
Rv0086	1.0543	0.294914	-0.759386	0.279725	0.0661344	0.920932	0.264659	1.02032	234.571	1	6	1	1	T630C:p.A210A	Essential
Rv0086	1.06015	0.293796	-0.766353	0.277127	0.0644861	0.923107	0.257608	1.02038	233.968	1	23	0	1	T646C:p.L216L	Essential
Rv0086	1.09847	0.281032	-0.817434	0.255839	0.0459353	0.944179	0.179934	1.01817	259.122	0	1	1	0	C654G:p.L218L	Essential
Rv0086	1.07609	0.288349	-0.787744	0.26796	0.0560017	0.932687	0.221704	1.01925	246.175	0	1	1	0	A720G:p.Q240Q	Essential
Rv0086	1.10013	0.281647	-0.818487	0.256012	0.0464427	0.943709	0.182018	1.01826	258.052	0	1	1	0	C753G:p.G251G	Essential
Rv0086	1.08273	0.285131	-0.7976	0.263345	0.0519342	0.937238	0.204719	1.0188	251.366	0	1	1	0	C852T:p.V284V	Essential
Rv0086	1.10635	0.278985	-0.827361	0.252167	0.0433868	0.947199	0.169498	1.01802	261.115	0	1	1	0	G894C:p.V298V	Essential
Rv0086	0.780052	0.430971	-0.349081	0.55249	0.313453	0.661838	1.70627	1.04641	111.383	0	1	1	0	C937A:p.H313N	Essential
Rv0086	1.06101	0.294352	-0.766659	0.277426	0.0647298	0.922851	0.258649	1.02018	236.014	0	1	1	0	C946T:p.L316L	Essential
Rv0086	1.09847	0.281032	-0.817434	0.255839	0.0459353	0.944179	0.179934	1.01817	259.122	0	1	1	0	C1011G:p.L337L	Essential
Rv0086	1.10221	0.280407	-0.821805	0.254404	0.0448723	0.945422	0.175574	1.018	261.262	0	1	1	0	C1266G:p.A422A	Essential
Rv0086	1.06597	0.291496	-0.774472	0.273456	0.0607386	0.927271	0.241669	1.01984	239.66	0	1	1	0	T1272G:p.G424G	Essential
Rv0086	0.760799	0.434278	-0.32652	0.570818	0.326407	0.648405	1.81095	1.04849	107.087	0	1	1	0	A1276G:p.T426A	Essential
Rv0086	1.06927	0.289559	-0.779716	0.270801	0.058169	0.930068	0.230814	1.01946	243.813	0	1	1	0	A1419C:p.P473P	Essential
Rv0086	0.730528	0.451271	-0.279258	0.617733	0.356741	0.617242	2.07258	1.04779	108.484	0	1	1	0	G1423A:p.A475T	Essential
Rv0086	1.11391	0.271982	-0.841925	0.244169	0.0369728	0.954613	0.143479	1.01799	261.473	0	1	1	0	C1440T:p.I480I	Essential
Rv0086	0.721107	0.457414	-0.263693	0.634322	0.366622	0.607134	2.16321	1.04738	109.328	0	1	1	0	C1442A:p.A481D	Essential
Rv0087	0.548464	0.564661	0.0161964	1.02953	0.545393	0.423633	4.4835	1.03751	134.967	0	1	1	0	G1C:p.V1L	Not annotated
Rv0087	1.0533	0.295481	-0.757821	0.280529	0.0667873	0.92018	0.267459	1.02037	234.03	0	1	1	0	T42C:p.R14R	Not annotated
Rv0087	1.06452	0.292462	-0.772058	0.274736	0.0619046	0.925947	0.246615	1.01983	239.71	0	2	0	1	A45C:p.G15G	Not annotated
Rv0087	1.07446	0.289271	-0.78519	0.269225	0.0569224	0.931533	0.225569	1.019	249.071	0	2	0	1	G90T:p.L30L	Not annotated
Rv0087	1.0543	0.294914	-0.759386	0.279725	0.0661344	0.920932	0.264659	1.02032	234.571	0	2	0	1	T102C:p.A34A	Not annotated
Rv0087	0.878254	0.36494	-0.513314	0.415529	0.216558	0.76383	1.03303	1.05132	101.776	0	2	0	1	G178T:p.E60X	Not annotated
Rv0087	1.10559	0.279477	-0.826112	0.252785	0.0437201	0.946756	0.17086	1.01793	262.174	0	2	0	1	G192C:p.P64P	Not annotated
Rv0087	1.12676	0.270883	-0.855877	0.240409	0.0375421	0.954603	0.145774	1.01855	254.373	0	2	0	1	C210A:p.I70I	Not annotated
Rv0087	1.16188	0.269187	-0.892694	0.231682	0.0329834	0.959284	0.127469	1.01727	271.163	0	2	0	1	C249T:p.F83F	Not annotated
Rv0087	1.10501	0.279866	-0.825149	0.25327	0.044137	0.946278	0.172564	1.01793	262.247	1	1	1	0	G264C:p.A88A	Not annotated
Rv0087	1.07925	0.287595	-0.791658	0.266477	0.0543314	0.934493	0.214712	1.01881	251.273	1	183	0	2	G270C:p.L90L	Not annotated
Rv0087	1.10994	0.27873	-0.831209	0.251122	0.0435538	0.947025	0.17018	1.01809	260.223	0	1	1	0	C357T:p.D119D	Not annotated
Rv0087	0.736566	0.448723	-0.287842	0.609209	0.351152	0.622961	2.02253	1.04764	108.799	0	1	1	0	G367A:p.A123T	Not annotated
Rv0087	0.776099	0.437347	-0.338752	0.56352	0.320081	0.65488	1.75932	1.04507	114.365	0	1	1	0	T394C:p.F132L	Not annotated
Rv0087	0.720847	0.45751	-0.263337	0.634684	0.36685	0.6069	2.16534	1.04739	109.307	0	1	1	0	G454T:p.A152S	Not annotated
Rv0087	1.08321	0.284741	-0.798465	0.262868	0.0514741	0.937761	0.202807	1.01882	251.205	0	1	1	0	C462T:p.L154L	Not annotated
Rv0087	1.08566	0.280286	-0.805369	0.258171	0.0475181	0.942349	0.186443	1.0193	245.631	0	1	1	0	T486C:p.F162F	Not annotated
Rv0087	1.06292	0.289652	-0.773265	0.272506	0.0596899	0.928243	0.237232	1.02024	235.347	0	1	1	0	T489C:p.S163S	Not annotated
Rv0087	1.07925	0.287595	-0.791658	0.266477	0.0543314	0.934493	0.214712	1.01881	251.273	0	1	1	0	G528C:p.L176L	Not annotated
Rv0087	1.08566	0.280286	-0.805369	0.258171	0.0475181	0.942349	0.186443	1.0193	245.631	0	1	1	0	T534C:p.F178F	Not annotated
Rv0087	1.0533	0.295481	-0.757821	0.280529	0.0667873	0.92018	0.267459	1.02037	234.03	0	1	1	0	T543C:p.R181R	Not annotated
Rv0087	1.09644	0.28165	-0.81479	0.256877	0.0472319	0.94269	0.185264	1.01826	257.967	0	2	0	1	C594T:p.L198L	Not annotated
Rv0087	1.06859	0.289999	-0.77859	0.271385	0.0587	0.929467	0.233053	1.01945	243.901	0	2	0	1	A624C:p.A208A	Not annotated
Rv0087	1.08321	0.284741	-0.798465	0.262868	0.0514741	0.937761	0.202807	1.01882	251.205	0	2	0	1	C666T:p.L222L	Not annotated
Rv0087	0.770732	0.436508	-0.334224	0.566355	0.322852	0.652118	1.78182	1.04613	111.99	0	2	0	1	C682G:p.H228D	Not annotated
Rv0087	1.09847	0.281032	-0.817434	0.255839	0.0459353	0.944179	0.179934	1.01817	259.122	0	2	0	1	C720G:p.L240L	Not annotated
Rv0087	1.07925	0.287595	-0.791658	0.266477	0.0543314	0.934493	0.214712	1.01881	251.273	0	2	0	1	G750C:p.L250L	Not annotated
Rv0087	1.05258	0.295951	-0.756631	0.281167	0.067385	0.919508	0.270025	1.02036	234.155	5	117	0	1	T753C:p.G251G	Not annotated
Rv0087	1.10994	0.27873	-0.831209	0.251122	0.0435538	0.947025	0.17018	1.01809	260.223	3	1	1	0	C1077T:p.D359D	Not annotated
Rv0087	0.834245	0.395567	-0.438678	0.474162	0.2557	0.721648	1.28389	1.04884	106.398	3	1	1	0	T1100C:p.I367T	Not annotated
Rv0087	1.07933	0.28722	-0.792113	0.26611	0.0542802	0.934548	0.214498	1.01887	250.598	3	1	1	0	C1137T:p.G379G	Not annotated
Rv0087	1.0543	0.294914	-0.759386	0.279725	0.0661344	0.920932	0.264659	1.02032	234.571	3	31	0	2	T1149C:p.A383A	Not annotated
Rv0087	0.881705	0.376048	-0.505657	0.426501	0.215814	0.763365	1.0285	1.04628	111.659	2	1	1	0	A1230G:p.I410M	Not annotated
Rv0087	1.05847	0.293433	-0.765039	0.277224	0.0638306	0.923567	0.254811	1.02006	237.229	2	1	1	0	A1389G:p.A463A	Not annotated
Rv0087	0.72017	0.458929	-0.26124	0.637251	0.368117	0.605563	2.17718	1.04696	110.203	2	2	0	1	G1399T:p.A467S	Not annotated
Rv0087	1.09847	0.281032	-0.817434	0.255839	0.0459353	0.944179	0.179934	1.01817	259.122	2	41	0	1	C1476G:p.L492L	Not annotated
Rv0088	1.0543	0.294914	-0.759386	0.279725	0.0661344	0.920932	0.264659	1.02032	234.571	2	2	0	1	T219C:p.A73A	Not annotated
Rv0088	0.728053	0.454572	-0.27348	0.624367	0.360424	0.613474	2.10604	1.04707	109.986	1	4	0	1	C298A:p.R100S	Not annotated
Rv0088	1.08112	0.285271	-0.795847	0.263866	0.0525162	0.936676	0.207141	1.01914	247.387	0	1	1	0	A309G:p.E103E	Not annotated
Rv0088	0.718732	0.458452	-0.260281	0.637862	0.368873	0.604792	2.18426	1.0473	109.502	0	1	1	0	C331G:p.R111G	Not annotated
Rv0088	1.08273	0.285131	-0.7976	0.263345	0.0519342	0.937238	0.204719	1.0188	251.366	0	2	0	1	C366T:p.V122V	Not annotated
Rv0088	0.819016	0.408295	-0.410721	0.498519	0.274466	0.702202	1.41376	1.0472	109.706	0	2	0	1	A374G:p.K125R	Not annotated
Rv0088	1.09181	0.284212	-0.807594	0.260313	0.0501093	0.939492	0.197146	1.01854	254.56	0	3	0	1	C402A:p.G134G	Not annotated
Rv0088	1.11589	0.273927	-0.841967	0.245478	0.0384435	0.952879	0.149414	1.01781	263.81	0	2	0	1	A424C:p.R142R	Not annotated
Rv0088	0.870415	0.414151	-0.456265	0.475809	0.274606	0.702057	1.41475	1.0444	115.922	0	1	1	0	G462T:p.W154C	Not annotated
Rv0088	1.11391	0.273183	-0.84073	0.245247	0.0286393	0.963341	0.110186	1.02064	231.275	0	6	0	1	T472C:p.L158L	Not annotated
Rv0088	1.0748	0.286834	-0.787965	0.266872	0.0549745	0.933807	0.217401	1.01951	243.176	2	1	1	0	T480C:p.H160H	Not annotated
Rv0088	1.06101	0.294352	-0.766659	0.277426	0.0647298	0.922851	0.258649	1.02018	236.014	1	6	0	1	C505T:p.L169L	Not annotated
Rv0088	1.11225	0.277375	-0.834874	0.249382	0.0418276	0.948938	0.163141	1.01793	262.191	0	1	1	0	C546T:p.Y182Y	Not annotated
Rv0088	0.701732	0.469175	-0.232557	0.668596	0.386584	0.586648	2.35522	1.0465	111.195	0	1	1	0	C551G:p.A184G	Not annotated
Rv0088	0.542303	0.572911	0.0306076	1.05644	0.553792	0.415195	4.63823	1.03659	138.026	0	1	1	0	G571T:p.G191C	Not annotated
Rv0088	0.909764	0.385094	-0.524669	0.42329	0.228656	0.750045	1.10784	1.04545	113.492	0	1	1	0	A589G:p.M197V	Not annotated
Rv0088	0.615135	0.504568	-0.110567	0.820256	0.467569	0.504219	3.28191	1.04838	107.296	0	3	0	1	G670C:p.A224P	Not annotated
Rv0089	1.08087	0.286285	-0.794584	0.264865	0.0532448	0.935739	0.210176	1.01882	251.126	0	2	0	1	C21T:p.A7A	Not annotated
Rv0089	0.702967	0.468475	-0.234492	0.666425	0.385322	0.587911	2.34271	1.04648	111.232	0	2	0	1	C59G:p.P20R	Not annotated
Rv0089	0.729154	0.451898	-0.277256	0.619757	0.358041	0.615888	2.08435	1.04774	108.593	0	2	0	1	T62C:p.L21P	Not annotated
Rv0089	0.754875	0.436748	-0.318127	0.57857	0.331831	0.642834	1.85598	1.04868	106.712	0	2	0	1	A67G:p.T23A	Not annotated
Rv0089	1.05847	0.293433	-0.765039	0.277224	0.0638306	0.923567	0.254811	1.02006	237.229	0	2	0	1	A147G:p.A49A	Not annotated
Rv0089	0.570429	0.530298	-0.0401307	0.929648	0.513748	0.457706	3.9485	1.04696	110.205	0	2	0	1	G173T:p.R58L	Not annotated
Rv0089	1.08213	0.281753	-0.800377	0.260369	0.0491797	0.940359	0.1933	1.01927	245.97	0	3	0	1	A186C:p.T62T	Not annotated
Rv0089	1.094	0.283229	-0.81077	0.258893	0.0490019	0.940659	0.192565	1.01829	257.669	1	183	1	1	C195T:p.A65A	Not annotated
Rv0089	1.0748	0.286834	-0.787965	0.266872	0.0549745	0.933807	0.217401	1.01951	243.176	0	190	0	1	T219C:p.H73H	Not annotated
Rv0089	0.773417	0.428579	-0.344838	0.554137	0.314747	0.660438	1.71655	1.04824	107.584	0	1	1	0	C374A:p.T125K	Not annotated
Rv0089	1.08213	0.281753	-0.800377	0.260369	0.0491797	0.940359	0.1933	1.01927	245.97	0	2	0	1	A408C:p.T136T	Not annotated
Rv0089	0.673931	0.473928	-0.200003	0.703229	0.408551	0.564138	2.5815	1.04945	105.213	0	3	0	1	C496T:p.H166Y	Not annotated
Rv0089	0.727012	0.45488	-0.272132	0.625684	0.361114	0.612762	2.11234	1.04726	109.586	0	3	0	1	C536T:p.A179V	Not annotated
Rv0089	0.678833	0.46953	-0.209303	0.691672	0.402552	0.570221	2.51806	1.05029	103.642	0	3	0	1	T538C:p.C180R	Not annotated
Rv0090	0.720974	0.457429	-0.263545	0.63446	0.366718	0.607035	2.16411	1.0474	109.296	0	2	0	1	C239T:p.A80V	Non-essential
Rv0090	0.801622	0.415619	-0.386003	0.518473	0.289357	0.686765	1.52169	1.04773	108.6	0	2	0	1	T242G:p.I81S	Non-essential
Rv0090	0.688827	0.471087	-0.21774	0.683897	0.396221	0.576726	2.45247	1.04802	108.014	1	3	0	1	T289G:p.L97V	Non-essential
Rv0090	1.09108	0.284334	-0.806744	0.260599	0.0497525	0.93985	0.195669	1.01849	255.109	1	189	0	1	G333C:p.R111R	Non-essential
Rv0090	1.0543	0.294914	-0.759386	0.279725	0.0661344	0.920932	0.264659	1.02032	234.571	0	3	0	1	T339C:p.A113A	Non-essential
Rv0090	1.10355	0.279523	-0.824028	0.253294	0.0441128	0.946354	0.172465	1.0181	260.091	0	2	0	1	C372G:p.V124V	Non-essential
Rv0090	1.07415	0.287245	-0.786904	0.267416	0.0554657	0.933249	0.219457	1.01951	243.276	0	7	0	1	T399C:p.D133D	Non-essential
Rv0090	1.07609	0.288349	-0.787744	0.26796	0.0560017	0.932687	0.221704	1.01925	246.175	0	2	0	1	A402G:p.Q134Q	Non-essential
Rv0090	0.976095	0.371891	-0.604204	0.380999	0.203339	0.776663	0.953875	1.04424	116.282	0	2	0	1	T404G:p.M135R	Non-essential
Rv0090	0.768476	0.429955	-0.338521	0.55949	0.318739	0.656323	1.7485	1.04871	106.638	0	2	0	1	A406G:p.T136A	Non-essential
Rv0090	1.06859	0.289999	-0.77859	0.271385	0.0587	0.929467	0.233053	1.01945	243.901	0	1	1	0	A483C:p.A161A	Non-essential
Rv0090	0.626863	0.497462	-0.129402	0.793574	0.455133	0.516817	3.12171	1.04912	105.847	0	1	1	0	G487C:p.A163P	Non-essential
Rv0090	1.05612	0.295884	-0.760232	0.280161	0.0666507	0.920399	0.266873	1.01992	238.795	0	1	1	0	G495A:p.L165L	Non-essential
Rv0090	1.09822	0.281985	-0.816236	0.256765	0.0473306	0.942583	0.185671	1.01819	258.903	0	1	1	0	G579C:p.P193P	Non-essential
Rv0090	0.644219	0.486023	-0.158197	0.754438	0.436445	0.535731	2.89425	1.05024	103.72	0	2	0	1	G586A:p.V196I	Non-essential
Rv0090	1.07125	0.292963	-0.778288	0.273478	0.0655611	0.923255	0.262204	1.02199	218.488	0	3	0	1	C619A:p.R207R	Non-essential
Rv0090	1.10355	0.279523	-0.824028	0.253294	0.0441128	0.946354	0.172465	1.0181	260.091	0	2	0	1	C624G:p.V208V	Non-essential
Rv0090	1.09378	0.278413	-0.815366	0.254542	0.0444825	0.945805	0.173978	1.01862	253.587	0	2	0	1	C630T:p.T210T	Non-essential
Rv0090	0.71316	0.462014	-0.251146	0.647841	0.37473	0.598802	2.23973	1.04704	110.037	0	2	0	1	T656G:p.V219G	Non-essential
Rv0090	1.06015	0.293796	-0.766353	0.277127	0.0644861	0.923107	0.257608	1.02038	233.968	0	2	0	1	T679C:p.L227L	Non-essential
Rv0090	1.08321	0.284741	-0.798465	0.262868	0.0514741	0.937761	0.202807	1.01882	251.205	44	1	1	0	C741T:p.L247L	Non-essential
Rv0091	1.07733	0.285384	-0.791946	0.264899	0.0529504	0.936021	0.208949	1.01926	245.992	43	2	0	1	T51C:p.Y17Y	Non-essential
Rv0091	1.05258	0.295951	-0.756631	0.281167	0.067385	0.919508	0.270025	1.02036	234.155	43	2	0	1	T60C:p.G20G	Non-essential
Rv0091	0.720986	0.466033	-0.254953	0.646383	0.371226	0.602267	2.20642	1.04481	114.963	41	1	1	0	T89G:p.V30G	Non-essential
Rv0091	1.11391	0.271982	-0.841925	0.244169	0.0369728	0.954613	0.143479	1.01799	261.473	47	1	1	0	C273T:p.I91I	Non-essential
Rv0091	1.07609	0.288349	-0.787744	0.26796	0.0560017	0.932687	0.221704	1.01925	246.175	45	1	1	0	A297G:p.Q99Q	Non-essential
Rv0091	1.10994	0.27873	-0.831209	0.251122	0.0435538	0.947025	0.17018	1.01809	260.223	44	2	0	1	C303T:p.D101D	Non-essential
Rv0091	0.676939	0.479747	-0.197192	0.7087	0.409373	0.563365	2.59029	1.04708	109.957	43	2	0	1	C310G:p.L104V	Non-essential
Rv0091	1.11391	0.271982	-0.841925	0.244169	0.0369728	0.954613	0.143479	1.01799	261.473	42	1	1	0	C354T:p.I118I	Non-essential
Rv0091	1.09847	0.281032	-0.817434	0.255839	0.0459353	0.944179	0.179934	1.01817	259.122	41	2	0	1	C381G:p.L127L	Non-essential
Rv0091	1.08853	0.281573	-0.806955	0.258673	0.0479265	0.941834	0.188126	1.01873	252.192	189	1	0	0	C456T:p.S152S	Non-essential
Rv0091	1.06452	0.292462	-0.772058	0.274736	0.0619046	0.925947	0.246615	1.01983	239.71	44	2	0	1	A468C:p.G156G	Non-essential
Rv0091	0.930896	0.352962	-0.577934	0.379164	0.183253	0.799148	0.838506	1.04259	120.34	42	2	0	1	C481T:p.Q161X	Non-essential
Rv0091	0.821079	0.406981	-0.414098	0.495666	0.272421	0.704347	1.39928	1.04728	109.529	1	1	1	0	A548G:p.N183S	Non-essential
Rv0091	1.08273	0.285131	-0.7976	0.263345	0.0519342	0.937238	0.204719	1.0188	251.366	0	1	1	0	C702T:p.V234V	Non-essential
Rv0091	0.738931	0.447761	-0.291171	0.605958	0.349073	0.625106	2.00414	1.04752	109.04	0	2	0	1	G703A:p.G235S	Non-essential
Rv0091	1.0799	0.286801	-0.793096	0.265581	0.0537863	0.935108	0.212435	1.01888	250.471	0	1	1	0	C729T:p.R243R	Non-essential
Rv0091	0.644219	0.486023	-0.158197	0.754438	0.436445	0.535731	2.89425	1.05024	103.72	0	1	1	0	G730A:p.V244I	Non-essential
Rv0092	0.767182	0.430704	-0.336479	0.56141	0.320044	0.654979	1.75902	1.04868	106.711	0	1	1	0	A7G:p.T3A	Non-essential
Rv0092	0.707753	0.466651	-0.241101	0.659342	0.380969	0.592369	2.29996	1.04638	111.449	0	1	1	0	C32G:p.A11G	Non-essential
Rv0092	0.826786	0.399628	-0.427158	0.483351	0.262953	0.714116	1.3333	1.04882	106.434	0	5	0	1	A46G:p.I16V	Non-essential
Rv0092	1.07797	0.283129	-0.794843	0.26265	0.0513612	0.93793	0.202338	1.01979	240.181	0	1	1	0	A57G:p.R19R	Non-essential
Rv0092	0.770685	0.434409	-0.336276	0.563666	0.321154	0.653872	1.76801	1.04674	110.685	1	2	0	1	A89G:p.H30R	Non-essential
Rv0092	1.06438	0.291952	-0.772427	0.274293	0.0613698	0.926498	0.244345	1.01986	239.401	0	3	0	1	T93G:p.R31R	Non-essential
Rv0092	1.10635	0.278985	-0.827361	0.252167	0.0433868	0.947199	0.169498	1.01802	261.115	0	2	0	1	G96C:p.V32V	Non-essential
Rv0092	1.08112	0.285271	-0.795847	0.263866	0.0525162	0.936676	0.207141	1.01914	247.387	0	2	0	1	A99G:p.E33E	Non-essential
Rv0092	0.780938	0.430439	-0.3505	0.551182	0.312511	0.662825	1.69881	1.04646	111.271	0	1	1	0	A185G:p.D62G	Non-essential
Rv0092	1.0543	0.294914	-0.759386	0.279725	0.0661344	0.920932	0.264659	1.02032	234.571	0	11	0	1	T189C:p.A63A	Non-essential
Rv0092	1.09787	0.282082	-0.815792	0.256936	0.0469702	0.943059	0.184187	1.01829	257.594	0	2	0	1	C216G:p.R72R	Non-essential
Rv0092	0.595452	0.515475	-0.0799772	0.865687	0.487904	0.483707	3.56063	1.04769	108.689	2	1	1	0	G251C:p.G84A	Non-essential
Rv0092	0.802009	0.416057	-0.385952	0.518768	0.289689	0.686412	1.52415	1.04754	109.006	0	2	0	1	A256G:p.S86G	Non-essential
Rv0092	0.794621	0.418073	-0.376548	0.526129	0.295102	0.680796	1.56455	1.04815	107.758	0	3	0	1	A310G:p.I104V	Non-essential
Rv0092	0.707753	0.466651	-0.241101	0.659342	0.380969	0.592369	2.29996	1.04638	111.449	0	2	0	1	C407G:p.A136G	Non-essential
Rv0092	1.0564	0.293626	-0.76277	0.27795	0.0645492	0.922728	0.257877	1.0203	234.735	0	2	0	1	T456C:p.V152V	Non-essential
Rv0092	1.10221	0.280407	-0.821805	0.254404	0.0448723	0.945422	0.175574	1.018	261.262	0	2	0	1	C471G:p.A157A	Non-essential
Rv0092	0.727844	0.452848	-0.274996	0.622177	0.359484	0.614422	2.09746	1.04768	108.71	0	3	0	1	C565T:p.P189S	Non-essential
Rv0092	1.12676	0.270883	-0.855877	0.240409	0.0375421	0.954603	0.145774	1.01855	254.373	1	178	0	1	C570A:p.I190I	Non-essential
Rv0092	0.755041	0.44477	-0.31027	0.589067	0.337749	0.636744	1.90597	1.046	112.265	0	1	1	0	A590G:p.Q197R	Non-essential
Rv0092	1.10355	0.279523	-0.824028	0.253294	0.0441128	0.946354	0.172465	1.0181	260.091	0	4	1	1	C744G:p.V248V	Non-essential
Rv0092	0.727189	0.453515	-0.273675	0.623655	0.360282	0.613626	2.10474	1.04765	108.781	0	2	0	1	G769A:p.V257I	Non-essential
Rv0092	1.0564	0.293626	-0.76277	0.27795	0.0645492	0.922728	0.257877	1.0203	234.735	0	190	0	1	T831C:p.V277V	Non-essential
Rv0092	1.10815	0.276645	-0.831509	0.249646	0.0411355	0.949806	0.160326	1.01806	260.516	0	3	0	1	C861G:p.S287S	Non-essential
Rv0092	1.28537	0.256794	-1.02858	0.199782	0.0138811	0.981549	0.0526064	1.01944	244.007	0	2	0	1	C873T:p.D291D	Non-essential
Rv0092	1.08517	0.2848	-0.800372	0.262447	0.0512117	0.938077	0.201718	1.01866	253.023	1	1	1	0	G918A:p.P306P	Non-essential
Rv0092	0.738059	0.448456	-0.289603	0.607615	0.349957	0.624167	2.01194	1.04743	109.236	0	1	1	0	G922A:p.G308R	Non-essential
Rv0092	1.08997	0.284672	-0.8053	0.261174	0.050726	0.938667	0.199702	1.01841	256.11	0	1	1	0	C957T:p.G319G	Non-essential
Rv0092	0.636983	0.490756	-0.146226	0.770438	0.444222	0.527826	2.98705	1.04972	104.705	0	1	1	0	G1120A:p.A374T	Non-essential
Rv0092	0.618427	0.502876	-0.115551	0.813153	0.464205	0.507632	3.23783	1.04852	107.02	0	1	1	0	G1145A:p.G382E	Non-essential
Rv0092	0.734142	0.4505	-0.283642	0.613642	0.353811	0.620245	2.04624	1.04749	109.094	0	1	1	0	G1237A:p.V413M	Non-essential
Rv0092	1.09378	0.278413	-0.815366	0.254542	0.0444825	0.945805	0.173978	1.01862	253.587	0	1	1	0	C1302T:p.T434T	Non-essential
Rv0092	0.738199	0.448021	-0.290178	0.606911	0.349698	0.624421	2.00966	1.04747	109.153	0	2	0	1	C1541G:p.S514C	Non-essential
Rv0092	0.723557	0.455911	-0.267646	0.630097	0.364173	0.609611	2.14049	1.04735	109.403	0	2	0	1	C1606A:p.R536S	Non-essential
Rv0092	1.05258	0.295951	-0.756631	0.281167	0.067385	0.919508	0.270025	1.02036	234.155	0	1	1	0	T1749C:p.G583G	Non-essential
Rv0092	0.657117	0.484287	-0.17283	0.736987	0.426278	0.546146	2.77674	1.04861	106.847	0	1	1	0	T1766C:p.L589S	Non-essential
Rv0092	1.11391	0.271982	-0.841925	0.244169	0.0369728	0.954613	0.143479	1.01799	261.473	0	1	1	0	C1866T:p.I622I	Non-essential
Rv0092	1.1217	0.271645	-0.85006	0.242173	0.0362729	0.955455	0.14066	1.01783	263.567	0	1	1	0	C1920T:p.N640N	Non-essential
Rv0092	0.810372	0.410264	-0.400109	0.506266	0.280418	0.696041	1.45636	1.04806	107.944	0	1	1	0	T1985C:p.I662T	Non-essential
Rv0092	1.06098	0.291854	-0.769131	0.27508	0.0619129	0.925739	0.24665	1.02006	237.293	0	1	1	0	A2178G:p.S726S	Non-essential
Rv0092	1.0799	0.286801	-0.793096	0.265581	0.0537863	0.935108	0.212435	1.01888	250.471	0	1	1	0	C2214T:p.R738R	Non-essential
Rv0092	1.09501	0.27688	-0.818129	0.252856	0.0431799	0.947395	0.168653	1.01885	250.77	0	1	1	0	A2217G:p.K739K	Non-essential
Rv0092	0.722698	0.457412	-0.265286	0.632923	0.365518	0.608226	2.15295	1.04706	109.994	0	2	0	1	G2222A:p.G741E	Non-essential
Rv0092	0.730156	0.454392	-0.275764	0.622322	0.358837	0.615068	2.09157	1.04676	110.642	0	2	0	1	C2231A:p.P744Q	Non-essential
Rv0092	0.783748	0.42661	-0.357138	0.54432	0.307911	0.667549	1.66267	1.04712	109.877	0	2	0	1	T2239C:p.C747R	Non-essential
Rv0092	0.629248	0.498872	-0.130376	0.792807	0.454154	0.517833	3.1094	1.04814	107.776	0	3	0	1	G2242C:p.G748R	Non-essential
Rv0092	0.727475	0.454265	-0.27321	0.624441	0.360521	0.613347	2.10692	1.04727	109.55	0	2	0	1	T2275G:p.S759A	Non-essential
Rv0097	1.09434	0.282707	-0.811632	0.258336	0.0481964	0.941587	0.189239	1.01826	258.004	0	2	0	1	C414A:p.A138A	Non-essential
Rv0097	0.808959	0.410904	-0.398055	0.507942	0.281669	0.694741	1.4654	1.04809	107.879	0	1	1	0	T752C:p.I251T	Non-essential
Rv0098	1.09439	0.283156	-0.811233	0.258734	0.048898	0.94078	0.192136	1.01828	257.816	0	1	1	0	C195T:p.A65A	Non-essential
Rv0098	0.726896	0.453673	-0.273223	0.624124	0.360569	0.613331	2.10736	1.04764	108.789	0	1	1	0	G469A:p.V157I	Non-essential
Rv0099	0.620392	0.499483	-0.120909	0.805109	0.461102	0.51077	3.19767	1.04935	105.411	0	1	1	0	C29T:p.P10L	Non-essential
Rv0099	1.08087	0.286285	-0.794584	0.264865	0.0532448	0.935739	0.210176	1.01882	251.126	0	1	1	0	C288T:p.A96A	Non-essential
Rv0099	0.670429	0.470847	-0.199582	0.702307	0.409025	0.563546	2.58657	1.05153	101.395	0	1	1	0	C749T:p.T250I	Non-essential
Rv0099	1.10559	0.279477	-0.826112	0.252785	0.0437201	0.946756	0.17086	1.01793	262.174	0	190	0	1	G1146C:p.P382P	Non-essential
Rv0099	1.18516	0.267689	-0.917468	0.225867	0.0313422	0.961214	0.120921	1.01716	272.666	0	2	0	1	G1263A:p.K421K	Non-essential
Rv0099	0.712738	0.450748	-0.26199	0.632418	0.367727	0.605743	2.17352	1.05161	101.255	1	3	0	2	C1514T:p.T505I	Non-essential
Rv0099	1.08775	0.27835	-0.809399	0.255895	0.0455366	0.944599	0.178298	1.01929	245.727	0	1	1	0	T1518C:p.I506I	Non-essential
Rv0099	0.69098	0.478504	-0.212476	0.692501	0.399191	0.573631	2.48306	1.04499	114.542	0	1	1	0	T1520A:p.V507E	Non-essential
Rv0099	0.636983	0.490756	-0.146226	0.770438	0.444222	0.527826	2.98705	1.04972	104.705	0	1	1	0	G1585A:p.A529T	Non-essential
Rv0100	1.07415	0.287245	-0.786904	0.267416	0.0554657	0.933249	0.219457	1.01951	243.276	0	1	1	0	T66C:p.D22D	Non-essential
Rv0100	1.04596	0.298964	-0.746995	0.285827	0.0717132	0.914604	0.288709	1.02061	231.563	0	1	1	0	A135C:p.L45L	Non-essential
Rv0100	0.733002	0.450806	-0.282196	0.615013	0.354784	0.619225	2.05496	1.0475	109.088	0	1	1	0	T218C:p.V73A	Non-essential
Rv0101	1.07925	0.287595	-0.791658	0.266477	0.0543314	0.934493	0.214712	1.01881	251.273	0	1	1	0	G537C:p.L179L	Non-essential
Rv0101	0.789449	0.425208	-0.36424	0.538614	0.30385	0.671751	1.63118	1.04667	110.819	0	2	0	1	A575G:p.Y192C	Non-essential
Rv0101	0.738199	0.448021	-0.290178	0.606911	0.349698	0.624421	2.00966	1.04747	109.153	3	1	1	0	C887G:p.S296C	Non-essential
Rv0101	0.700096	0.456727	-0.243369	0.652378	0.380212	0.593009	2.29259	1.05153	101.393	1	10	1	1	A1072G:p.I358V	Non-essential
Rv0101	0.732942	0.451109	-0.281833	0.615477	0.354961	0.619065	2.05654	1.04749	109.099	0	1	1	0	T1109C:p.V370A	Non-essential
Rv0101	0.745448	0.442317	-0.303131	0.593357	0.341442	0.632949	1.93762	1.04835	107.353	0	1	1	0	T1360C:p.S454P	Non-essential
Rv0101	1.0564	0.293626	-0.76277	0.27795	0.0645492	0.922728	0.257877	1.0203	234.735	0	1	1	0	T1455C:p.V485V	Non-essential
Rv0101	1.08775	0.27835	-0.809399	0.255895	0.0455366	0.944599	0.178298	1.01929	245.727	0	1	1	0	T1491C:p.I497I	Non-essential
Rv0101	0.715456	0.460474	-0.254981	0.643609	0.372262	0.601306	2.21622	1.04713	109.843	0	1	1	0	G1642C:p.V548L	Non-essential
Rv0101	0.782244	0.429759	-0.352485	0.549393	0.311297	0.66408	1.68922	1.04647	111.251	0	1	1	0	G1651A:p.D551N	Non-essential
Rv0101	1.11357	0.281054	-0.832513	0.25239	0.0455888	0.944707	0.178512	1.01807	260.384	0	1	1	0	G1854A:p.Q618Q	Non-essential
Rv0101	1.06015	0.293796	-0.766353	0.277127	0.0644861	0.923107	0.257608	1.02038	233.968	0	1	1	0	T1864C:p.L622L	Non-essential
Rv0101	1.07214	0.285077	-0.787065	0.265895	0.0540885	0.934744	0.213697	1.02011	236.779	0	1	1	0	A1869G:p.T623T	Non-essential
Rv0101	0.799171	0.426316	-0.372855	0.533448	0.2994	0.676251	1.59708	1.04505	114.41	0	1	1	0	G2025C:p.Q675H	Non-essential
Rv0101	1.05705	0.293186	-0.763866	0.277362	0.0639905	0.923356	0.255493	1.02032	234.576	0	1	1	0	T2133C:p.L711L	Non-essential
Rv0101	0.723628	0.455422	-0.268206	0.629359	0.363835	0.609961	2.13737	1.04751	109.068	0	1	1	0	C2201T:p.A734V	Non-essential
Rv0101	0.909764	0.385094	-0.524669	0.42329	0.228656	0.750045	1.10784	1.04545	113.492	0	1	1	0	A2236G:p.M746V	Non-essential
Rv0101	0.768604	0.435772	-0.332832	0.566966	0.323369	0.651598	1.78603	1.04667	110.834	0	1	1	0	A2432G:p.D811G	Non-essential
Rv0101	0.716146	0.460029	-0.256118	0.642368	0.37154	0.602044	2.20939	1.04716	109.779	0	1	1	0	C2578G:p.L860V	Non-essential
Rv0101	0.596252	0.543445	-0.0528067	0.911435	0.500404	0.46872	3.74323	1.03851	131.774	0	1	1	0	G2737A:p.D913N	Non-essential
Rv0101	0.727475	0.454265	-0.27321	0.624441	0.360521	0.613347	2.10692	1.04727	109.55	0	1	1	0	T2815G:p.S939A	Non-essential
Rv0101	1.11812	0.278236	-0.83988	0.248843	0.0426867	0.948061	0.166641	1.01796	261.823	0	1	1	0	G2877A:p.E959E	Non-essential
Rv0101	0.723965	0.455598	-0.268367	0.629309	0.363678	0.610138	2.13592	1.04746	109.168	0	1	1	0	C3059A:p.P1020H	Non-essential
Rv0101	0.727203	0.454758	-0.272445	0.625352	0.360916	0.612965	2.11053	1.04726	109.57	0	1	1	0	G3142A:p.A1048T	Non-essential
Rv0101	1.02982	0.305391	-0.724432	0.296548	0.0817737	0.903199	0.332819	1.02156	222.442	0	1	1	0	A3228G:p.L1076L	Non-essential
Rv0101	1.1105	0.278366	-0.832133	0.250667	0.043158	0.94748	0.168564	1.01809	260.133	0	2	0	1	C3459T:p.H1153H	Non-essential
Rv0101	1.08321	0.284741	-0.798465	0.262868	0.0514741	0.937761	0.202807	1.01882	251.205	0	2	0	1	C3606T:p.L1202L	Non-essential
Rv0101	1.06597	0.291496	-0.774472	0.273456	0.0607386	0.927271	0.241669	1.01984	239.66	0	2	0	1	T3675G:p.G1225G	Non-essential
Rv0101	0.732966	0.450949	-0.282017	0.615239	0.354829	0.619147	2.05536	1.04744	109.205	0	2	0	1	C3760T:p.P1254S	Non-essential
Rv0101	0.630102	0.493734	-0.136368	0.783578	0.450924	0.521058	3.06912	1.04978	104.578	0	2	0	1	C3838T:p.L1280F	Non-essential
Rv0101	1.12214	0.271381	-0.85076	0.241842	0.036016	0.955755	0.139627	1.01781	263.736	23	1	0	0	C3864T:p.S1288S	Non-essential
Rv0101	1.08266	0.286353	-0.796309	0.26449	0.052944	0.936089	0.208922	1.01871	252.49	1	2	0	1	G4005A:p.G1335G	Non-essential
Rv0101	0.773523	0.426988	-0.346534	0.552004	0.313659	0.661566	1.7079	1.04884	106.399	0	1	1	0	C4097T:p.T1366I	Non-essential
Rv0101	0.781203	0.430346	-0.350857	0.550876	0.312309	0.663035	1.6972	1.04645	111.291	0	1	1	0	A4136G:p.D1379G	Non-essential
Rv0101	0.706967	0.454621	-0.252346	0.643058	0.374293	0.599102	2.23555	1.05103	102.281	0	1	1	0	T4222C:p.F1408L	Non-essential
Rv0101	0.802009	0.416057	-0.385952	0.518768	0.289689	0.686412	1.52415	1.04754	109.006	0	1	1	0	A4252G:p.S1418G	Non-essential
Rv0101	1.14892	0.263315	-0.885602	0.229185	0.0190809	0.975008	0.0726957	1.01984	239.597	0	1	1	0	T4446G:p.A1482A	Non-essential
Rv0101	0.691914	0.463221	-0.228694	0.669478	0.389763	0.583276	2.38696	1.05033	103.564	0	1	1	0	G4610A:p.C1537Y	Non-essential
Rv0101	1.1202	0.272521	-0.847675	0.243279	0.0371708	0.954416	0.144277	1.01787	263.026	0	1	1	0	C4647T:p.F1549F	Non-essential
Rv0101	0.726959	0.453355	-0.273603	0.623632	0.360387	0.613496	2.10569	1.04765	108.783	0	1	1	0	T4841C:p.V1614A	Non-essential
Rv0101	1.08454	0.285213	-0.799328	0.262981	0.0516836	0.93754	0.203677	1.01866	253.074	0	1	1	0	G5007A:p.A1669A	Non-essential
Rv0101	1.09772	0.282363	-0.815362	0.257227	0.0477438	0.94211	0.187373	1.01818	259.003	0	1	1	0	G5229C:p.A1743A	Non-essential
Rv0101	1.04887	0.297317	-0.751554	0.283464	0.0697801	0.916789	0.280343	1.02058	231.936	0	1	1	0	T5499G:p.R1833R	Non-essential
Rv0101	1.11391	0.271982	-0.841925	0.244169	0.0369728	0.954613	0.143479	1.01799	261.473	0	1	1	0	C5865T:p.I1955I	Non-essential
Rv0101	1.10704	0.275534	-0.831503	0.248893	0.0407181	0.950213	0.15863	1.01806	260.572	0	1	1	0	C6468T:p.T2156T	Non-essential
Rv0101	1.08775	0.27835	-0.809399	0.255895	0.0455366	0.944599	0.178298	1.01929	245.727	0	1	1	0	T6615C:p.I2205I	Non-essential
Rv0101	0.745485	0.442295	-0.30319	0.593298	0.341405	0.632988	1.93729	1.04835	107.35	0	1	1	0	T6622C:p.S2208P	Non-essential
Rv0101	0.79778	0.420114	-0.377666	0.526604	0.295259	0.680652	1.56573	1.04694	110.242	0	1	1	0	T6901G:p.C2301G	Non-essential
Rv0101	0.727037	0.454882	-0.272155	0.625666	0.361098	0.612778	2.1122	1.04725	109.595	0	1	1	0	C6917T:p.A2306V	Non-essential
Rv0101	0.707224	0.454492	-0.252731	0.642642	0.374041	0.59936	2.23315	1.05103	102.278	0	1	1	0	T7160C:p.F2387S	Non-essential
Rv0101	0.822178	0.406409	-0.41577	0.494308	0.271394	0.705426	1.39204	1.0473	109.497	0	1	1	0	G7295A:p.S2432N	Non-essential
Rv0101	1.066	0.292717	-0.773286	0.274594	0.0618997	0.925841	0.246594	1.01934	245.113	0	1	1	0	G7299A:p.L2433L	Non-essential
Rv0101	1.1056	0.275801	-0.829794	0.249458	0.0410704	0.949801	0.160061	1.0181	259.994	0	1	1	0	C7389T:p.T2463T	Non-essential
Rv0101	1.1217	0.271645	-0.85006	0.242173	0.0362729	0.955455	0.14066	1.01783	263.567	0	1	1	0	C7503T:p.N2501N	Non-essential
Rv0102	0.718923	0.458358	-0.260565	0.637562	0.368692	0.604979	2.18256	1.0473	109.502	0	1	1	0	C142T:p.R48C	Essential
Rv0102	0.723069	0.455956	-0.267113	0.630584	0.36448	0.609315	2.14332	1.04749	109.111	0	1	1	0	C167G:p.P56R	Essential
Rv0102	0.821844	0.406521	-0.415323	0.494645	0.271641	0.705168	1.39378	1.04732	109.463	0	1	1	0	C189A:p.S63R	Essential
Rv0102	0.726711	0.453786	-0.272925	0.624438	0.360759	0.613137	2.1091	1.04764	108.802	0	1	1	0	G190C:p.V64L	Essential
Rv0102	0.715944	0.460422	-0.255521	0.643098	0.371886	0.60172	2.21266	1.04716	109.797	0	1	1	0	G289A:p.G97S	Essential
Rv0102	0.726714	0.453784	-0.272929	0.624433	0.360757	0.61314	2.10907	1.04764	108.802	0	2	0	1	T812C:p.V271A	Essential
Rv0102	0.633351	0.492911	-0.14044	0.778259	0.448059	0.523936	3.0338	1.0495	105.119	0	2	0	1	T1379C:p.V460A	Essential
Rv0102	0.629096	0.495839	-0.133257	0.788177	0.452662	0.519305	3.09073	1.04928	105.544	0	2	0	1	C1622T:p.P541L	Essential
Rv0102	1.06625	0.292643	-0.773604	0.27446	0.0617873	0.92597	0.246117	1.01933	245.251	0	2	0	1	G1638A:p.L546L	Essential
Rv0102	1.15146	0.275164	-0.876293	0.23897	0.038736	0.952581	0.150597	1.01747	268.337	0	3	0	1	C1785T:p.D595D	Essential
Rv0104	0.613644	0.503745	-0.109899	0.820908	0.468332	0.503464	3.29198	1.04891	106.247	0	2	0	1	G47T:p.G16V	Non-essential
Rv0104	0.810595	0.410196	-0.400399	0.506043	0.280251	0.696215	1.45516	1.04804	107.977	0	3	0	2	T167G:p.I56S	Non-essential
Rv0104	1.09499	0.283036	-0.811951	0.258483	0.048731	0.940973	0.191446	1.01826	258.035	3	1	1	0	C309T:p.A103A	Non-essential
Rv0104	0.706836	0.4547	-0.252136	0.643289	0.37443	0.598962	2.23686	1.05103	102.295	0	1	2	0	T478G:p.F160V	Non-essential
Rv0104	0.810444	0.410237	-0.400208	0.506188	0.280359	0.696102	1.45594	1.04805	107.951	0	1	1	0	T623C:p.I208T	Non-essential
Rv0104	1.08087	0.286285	-0.794584	0.264865	0.0532448	0.935739	0.210176	1.01882	251.126	0	1	1	0	C633T:p.A211A	Non-essential
Rv0104	0.762527	0.432468	-0.330059	0.567151	0.324195	0.650715	1.79279	1.04891	106.26	0	1	1	0	C764G:p.T255S	Non-essential
Rv0104	1.04887	0.296814	-0.752055	0.282985	0.0694089	0.917204	0.278741	1.02067	231.023	0	1	1	0	T882C:p.P294P	Non-essential
Rv0104	0.868	0.371414	-0.496586	0.427896	0.226864	0.753127	1.09661	1.05106	102.232	0	1	1	0	C1138T:p.Q380X	Non-essential
Rv0104	0.719386	0.458119	-0.261267	0.636819	0.368243	0.605438	2.17836	1.0473	109.496	0	1	1	0	C1195T:p.R399C	Non-essential
Rv0104	0.674081	0.474043	-0.200038	0.703243	0.408495	0.564211	2.5809	1.04944	105.239	0	1	1	0	C1204T:p.H402Y	Non-essential
Rv0104	0.726661	0.453818	-0.272843	0.624525	0.360811	0.613083	2.10958	1.04763	108.807	0	2	0	1	T1385G:p.V462G	Non-essential
Rv0104	0.724131	0.456565	-0.267567	0.630501	0.364072	0.609708	2.13956	1.0471	109.913	0	19	0	1	G1429A:p.G477R	Non-essential
Rv0106	0.784674	0.428484	-0.35619	0.546066	0.309037	0.666405	1.67147	1.04647	111.244	0	2	0	1	C39G:p.H13Q	Not annotated
Rv0106	0.723331	0.457441	-0.265891	0.632409	0.365198	0.608564	2.14998	1.04689	110.358	0	2	0	1	G106T:p.G36C	Not annotated
Rv0106	0.790631	0.424606	-0.366025	0.537047	0.30273	0.67292	1.62255	1.0467	110.765	0	2	0	1	G211A:p.D71N	Not annotated
Rv0106	1.09378	0.283546	-0.810232	0.259235	0.04925	0.940366	0.19359	1.01831	257.321	0	2	0	1	C462T:p.R154R	Not annotated
Rv0106	1.06997	0.289041	-0.780924	0.270139	0.0577431	0.930626	0.22902	1.01963	241.927	0	2	0	1	T546G:p.V182V	Not annotated
Rv0106	1.0937	0.283898	-0.809799	0.259576	0.0496338	0.93993	0.195178	1.0183	257.531	0	2	0	2	C582T:p.G194G	Not annotated
Rv0106	0.781677	0.430122	-0.351555	0.550255	0.311889	0.663468	1.69389	1.04645	111.295	0	1	1	0	C696G:p.D232E	Not annotated
Rv0106	0.783665	0.428821	-0.354844	0.547199	0.309798	0.665618	1.67743	1.04651	111.159	0	1	1	0	C1135T:p.H379Y	Not annotated
Rv0106	0.68894	0.468628	-0.220312	0.680216	0.394932	0.578061	2.43928	1.04887	106.335	0	1	1	0	A1187G:p.E396G	Not annotated
Rv0110	0.73296	0.451103	-0.281856	0.615454	0.354946	0.61908	2.05641	1.04749	109.101	0	1	1	0	G7T:p.V3L	Non-essential
Rv0110	0.693024	0.471396	-0.221629	0.680202	0.393648	0.57942	2.4262	1.04723	109.644	0	1	1	0	G65A:p.R22Q	Non-essential
Rv0110	0.76249	0.432479	-0.330011	0.567193	0.324224	0.650684	1.79303	1.04891	106.253	0	1	1	0	C227G:p.T76S	Non-essential
Rv0110	1.09565	0.283377	-0.81227	0.258638	0.0488517	0.940829	0.191944	1.01824	258.229	0	2	0	1	G426A:p.G142G	Non-essential
Rv0110	0.669921	0.476557	-0.193364	0.711363	0.412846	0.559795	2.62772	1.04927	105.552	0	2	0	1	A491C:p.D164A	Non-essential
Rv0110	1.09345	0.283612	-0.809838	0.259374	0.0493425	0.940259	0.193973	1.01832	257.198	0	2	0	1	C735T:p.R245R	Non-essential
Rv0111	0.720762	0.457566	-0.263196	0.634836	0.366939	0.606809	2.16616	1.04739	109.315	0	2	0	1	C65T:p.A22V	Non-essential
Rv0111	0.633269	0.493258	-0.140011	0.778908	0.448249	0.523765	3.03613	1.0495	105.119	0	2	0	1	G67A:p.V23I	Non-essential
Rv0111	1.0697	0.288876	-0.780827	0.270053	0.0578374	0.930434	0.229418	1.01956	242.718	0	2	0	1	T75C:p.D25D	Non-essential
Rv0111	1.08095	0.287781	-0.793164	0.26623	0.0546588	0.934133	0.21608	1.01872	252.372	0	2	0	1	G78A:p.R26R	Non-essential
Rv0111	1.09286	0.284077	-0.808779	0.259939	0.0498802	0.939645	0.196197	1.01832	257.225	0	3	0	1	C606A:p.G202G	Non-essential
Rv0111	0.727115	0.454888	-0.272227	0.625607	0.361051	0.612827	2.11177	1.04724	109.622	1	183	0	1	C734A:p.A245E	Non-essential
Rv0111	0.671643	0.475766	-0.195878	0.708361	0.411188	0.561486	2.6098	1.04926	105.571	0	1	1	0	T777G:p.D259E	Non-essential
Rv0111	0.740424	0.446332	-0.294092	0.602806	0.347157	0.627071	1.98729	1.04781	108.441	0	1	1	0	C965T:p.S322L	Non-essential
Rv0111	1.11225	0.277375	-0.834874	0.249382	0.0418276	0.948938	0.163141	1.01793	262.191	0	1	1	0	C1044T:p.Y348Y	Non-essential
Rv0111	1.0533	0.295481	-0.757821	0.280529	0.0667873	0.92018	0.267459	1.02037	234.03	0	1	1	0	T1095C:p.R365R	Non-essential
Rv0111	1.09454	0.283122	-0.811421	0.258668	0.0488515	0.940833	0.191944	1.01827	257.872	0	1	1	0	C1254T:p.A418A	Non-essential
Rv0111	1.09162	0.283455	-0.808163	0.259665	0.0494259	0.94016	0.194318	1.01839	256.373	0	1	1	0	C1380T:p.P460P	Non-essential
Rv0111	0.964185	0.371938	-0.592247	0.385754	0.203668	0.776312	0.955814	1.04429	116.166	0	1	1	0	G1449A:p.M483I	Non-essential
Rv0111	0.762218	0.432635	-0.329583	0.5676	0.324498	0.650402	1.79527	1.0489	106.268	0	1	1	0	C1547T:p.T516I	Non-essential
Rv0111	1.10157	0.279852	-0.82172	0.254048	0.0450367	0.945223	0.176248	1.01815	259.457	0	1	1	0	G1593A:p.S531S	Non-essential
Rv0111	0.771408	0.438454	-0.332954	0.568381	0.324131	0.650792	1.79226	1.04561	113.13	0	1	1	0	G1599C:p.Q533H	Non-essential
Rv0111	0.67376	0.477891	-0.195869	0.70929	0.41078	0.561893	2.60541	1.04809	107.878	0	1	1	0	A1613G:p.Q538R	Non-essential
Rv0111	1.13806	0.269081	-0.868977	0.236438	0.0333421	0.958848	0.128903	1.01741	269.221	0	1	1	0	C1746A:p.I582I	Non-essential
Rv0112	0.615992	0.502063	-0.113929	0.815048	0.46575	0.506056	3.25801	1.04906	105.97	0	1	1	0	C307T:p.R103C	Essential
Rv0112	0.624093	0.497232	-0.12686	0.796727	0.457179	0.514741	3.14756	1.04958	104.971	0	2	0	1	T338C:p.V113A	Essential
Rv0112	1.09316	0.284004	-0.809157	0.259801	0.0497834	0.939757	0.195797	1.01831	257.336	0	2	0	1	C345A:p.G115G	Essential
Rv0112	1.06548	0.287377	-0.778105	0.269716	0.0574628	0.930771	0.227841	1.02034	234.309	0	2	0	1	A570G:p.T190T	Essential
Rv0112	0.660607	0.475081	-0.185526	0.719158	0.41849	0.553926	2.6895	1.05166	101.171	0	2	0	1	A631G:p.T211A	Essential
Rv0112	0.698666	0.467796	-0.23087	0.669556	0.387522	0.585676	2.36455	1.04762	108.835	0	2	0	1	C676A:p.L226M	Essential
Rv0112	0.781511	0.43019	-0.351321	0.550459	0.312026	0.663326	1.69497	1.04645	111.287	0	2	0	1	C741A:p.D247E	Essential
Rv0112	0.780054	0.430833	-0.349221	0.552312	0.313273	0.662037	1.70484	1.04647	111.249	0	2	0	1	A797G:p.D266G	Essential
Rv0112	0.669916	0.4711	-0.198817	0.703222	0.409532	0.563029	2.59201	1.05152	101.405	1	1	0	0	A865C:p.T289P	Essential
Rv0112	1.1597	0.278055	-0.88165	0.239765	0.0412835	0.949627	0.160927	1.01754	267.343	1	2	0	1	G897A:p.Q299Q	Essential
Rv0112	1.09051	0.283997	-0.806513	0.260426	0.0500843	0.939407	0.197043	1.0184	256.266	0	1	1	0	C945T:p.A315A	Essential
Rv0113	0.627193	0.497212	-0.129981	0.792758	0.454764	0.51719	3.11706	1.04915	105.788	0	1	1	0	C98T:p.A33V	Non-essential
Rv0113	0.720933	0.457456	-0.263477	0.634533	0.366762	0.60699	2.16451	1.04739	109.3	0	1	1	0	C317T:p.A106V	Non-essential
Rv0113	0.72745	0.4546	-0.27285	0.624923	0.360659	0.613228	2.10818	1.04728	109.548	0	1	1	0	G355A:p.A119T	Non-essential
Rv0113	0.762926	0.432306	-0.330621	0.566642	0.323841	0.65108	1.7899	1.04889	106.289	0	1	1	0	C365G:p.T122S	Non-essential
Rv0113	0.643064	0.485381	-0.157682	0.754794	0.436921	0.535218	2.89986	1.05068	102.911	0	1	1	0	T376G:p.S126A	Non-essential
Rv0113	0.76228	0.432584	-0.329696	0.567487	0.324425	0.650478	1.79467	1.04891	106.253	0	1	1	0	A505G:p.T169A	Non-essential
Rv0114	0.719863	0.458144	-0.261719	0.636432	0.367874	0.605851	2.1749	1.04735	109.396	0	1	1	0	G211A:p.A71T	Non-essential
Rv0114	0.74551	0.442285	-0.303225	0.593265	0.341383	0.633011	1.9371	1.04835	107.352	0	1	1	0	T259C:p.S87P	Non-essential
Rv0114	1.05919	0.292972	-0.76622	0.2766	0.0632622	0.924208	0.252389	1.02007	237.178	0	1	1	0	A384G:p.P128P	Non-essential
Rv0114	0.72263	0.457479	-0.265151	0.633075	0.365603	0.60814	2.15373	1.04705	110.015	0	1	1	0	G479A:p.G160E	Non-essential
Rv0115	1.09626	0.281684	-0.814579	0.25695	0.0472788	0.942635	0.185457	1.01827	257.9	0	2	0	1	C300T:p.L100L	Non-essential
Rv0115	0.770978	0.43863	-0.332348	0.568927	0.324475	0.650436	1.79508	1.04562	113.119	0	2	0	1	A314C:p.Q105P	Non-essential
Rv0115	1.09494	0.282308	-0.812635	0.25783	0.0477504	0.942097	0.1874	1.01827	257.918	0	2	0	1	C531A:p.P177P	Non-essential
Rv0115	0.784634	0.423012	-0.361622	0.53912	0.304188	0.671361	1.63378	1.0482	107.665	0	2	0	1	A625G:p.R209G	Non-essential
Rv0115	0.782898	0.429185	-0.353714	0.5482	0.310478	0.664915	1.68278	1.04652	111.152	4	1	1	0	A701C:p.H234P	Non-essential
Rv0115	0.717306	0.459515	-0.257791	0.640612	0.370447	0.603193	2.19907	1.04723	109.65	4	43	0	1	G785T:p.G262V	Non-essential
Rv0115	0.784029	0.428696	-0.355333	0.546786	0.309521	0.665905	1.67527	1.0465	111.188	0	1	2	0	C840G:p.H280Q	Non-essential
Rv0115	0.689065	0.468567	-0.220498	0.680004	0.39481	0.578185	2.43804	1.04887	106.334	0	1	1	0	A962G:p.E321G	Non-essential
Rv0115	1.09333	0.283971	-0.809363	0.25973	0.0497367	0.939811	0.195604	1.01831	257.398	0	1	1	0	C1008A:p.G336G	Non-essential
Rv0117	1.11357	0.281054	-0.832513	0.25239	0.0455888	0.944707	0.178512	1.01807	260.384	0	1	1	0	G42A:p.Q14Q	Non-essential
Rv0117	0.720762	0.457566	-0.263196	0.634836	0.366939	0.606809	2.16616	1.04739	109.315	0	1	1	0	C62T:p.A21V	Non-essential
Rv0117	0.718036	0.458918	-0.259118	0.63913	0.369612	0.604036	2.1912	1.04726	109.581	0	1	1	0	G176A:p.R59H	Non-essential
Rv0117	0.746841	0.441664	-0.305177	0.591376	0.340141	0.634289	1.92642	1.04834	107.383	0	1	1	0	C317T:p.S106F	Non-essential
Rv0117	0.78635	0.427073	-0.359277	0.543108	0.30698	0.668522	1.65542	1.0466	110.971	0	1	1	0	A398C:p.Y133S	Non-essential
Rv0117	0.672956	0.474775	-0.198181	0.705507	0.409703	0.562993	2.59383	1.0494	105.312	0	1	1	0	G424A:p.D142N	Non-essential
Rv0117	1.09592	0.283323	-0.812595	0.258525	0.0487776	0.940915	0.191638	1.01824	258.32	0	1	1	0	G534A:p.G178G	Non-essential
Rv0117	0.727844	0.452848	-0.274996	0.622177	0.359484	0.614422	2.09746	1.04768	108.71	0	1	1	0	C932T:p.T311I	Non-essential
Rv0119	1.09234	0.283943	-0.808399	0.25994	0.0497599	0.939778	0.1957	1.01835	256.829	0	1	1	0	C297A:p.R99R	Not annotated
Rv0119	1.0958	0.282725	-0.813075	0.258008	0.0482468	0.941527	0.189447	1.01823	258.334	0	1	1	0	G342A:p.A114A	Not annotated
Rv0119	0.720002	0.458638	-0.261364	0.636995	0.367835	0.605773	2.17454	1.04696	110.215	0	1	1	0	C376T:p.R126W	Not annotated
Rv0119	0.544541	0.570957	0.0264161	1.04851	0.550369	0.418687	4.57447	1.03715	136.124	0	1	1	0	C385G:p.P129A	Not annotated
Rv0119	1.04526	0.298755	-0.746505	0.285819	0.0719572	0.914317	0.289768	1.02076	230.082	0	1	1	0	T408C:p.G136G	Not annotated
Rv0119	1.12978	0.269809	-0.859971	0.238816	0.0342159	0.957814	0.132401	1.01751	267.813	0	1	1	0	C516T:p.I172I	Not annotated
Rv0119	0.813056	0.411293	-0.401763	0.505861	0.28007	0.696415	1.45385	1.04726	109.59	0	1	1	0	C522G:p.F174L	Not annotated
Rv0119	1.11638	0.272826	-0.84355	0.244385	0.0371324	0.954458	0.144122	1.01784	263.412	0	1	1	0	G534C:p.T178T	Not annotated
Rv0119	1.08118	0.287721	-0.793454	0.266118	0.0545922	0.934217	0.215802	1.01872	252.328	0	1	1	0	C622A:p.R208R	Not annotated
Rv0119	1.09482	0.282047	-0.812777	0.25762	0.0477531	0.942086	0.187411	1.01831	257.361	0	1	1	0	C651A:p.L217L	Not annotated
Rv0119	0.781628	0.430147	-0.351481	0.550322	0.311935	0.663421	1.69425	1.04645	111.296	0	2	0	1	C756G:p.D252E	Not annotated
Rv0119	1.06624	0.29262	-0.77362	0.274441	0.0617805	0.925981	0.246088	1.01934	245.108	0	2	0	1	C817T:p.L273L	Not annotated
Rv0119	0.616607	0.501843	-0.114764	0.813878	0.465155	0.506675	3.25023	1.04911	105.873	0	2	0	1	C853A:p.P285T	Not annotated
Rv0119	1.11357	0.281054	-0.832513	0.25239	0.0455888	0.944707	0.178512	1.01807	260.384	0	2	0	1	G993A:p.Q331Q	Not annotated
Rv0119	0.734142	0.4505	-0.283642	0.613642	0.353811	0.620245	2.04624	1.04749	109.094	0	2	0	1	G1141A:p.V381M	Not annotated
Rv0119	1.09415	0.283197	-0.810956	0.258828	0.0489566	0.940712	0.192377	1.01828	257.729	0	8	0	1	C1236T:p.A412A	Not annotated
Rv0119	1.09317	0.284003	-0.809171	0.259798	0.0497813	0.939759	0.195788	1.01831	257.341	0	3	0	1	C1362A:p.G454G	Not annotated
Rv0119	0.718846	0.458391	-0.260455	0.637676	0.368762	0.604906	2.18322	1.0473	109.499	0	2	0	1	C1543T:p.R515C	Not annotated
Rv0119	1.08119	0.287711	-0.793479	0.266106	0.0545929	0.93422	0.215805	1.01873	252.235	0	2	0	1	C1558A:p.R520R	Not annotated
Rv0122	0.781714	0.430109	-0.351606	0.550213	0.311861	0.663498	1.69367	1.04645	111.298	0	2	0	1	C72G:p.D24E	Non-essential
Rv0123	1.08106	0.287778	-0.793282	0.2662	0.0547028	0.934104	0.216264	1.01875	251.966	0	2	0	1	C148A:p.R50R	Non-essential
Rv0125	0.451779	0.61224	0.160461	1.35518	0.643561	0.32651	6.74757	1.0355	141.851	0	2	0	1	T22G:p.S8A	Not annotated
Rv0125	0.78516	0.422775	-0.362385	0.538457	0.303714	0.671852	1.63012	1.04819	107.688	0	2	0	1	G30C:p.R10S	Not annotated
Rv0125	1.05919	0.292972	-0.76622	0.2766	0.0632622	0.924208	0.252389	1.02007	237.178	0	2	0	1	A183G:p.P61P	Not annotated
Rv0125	1.09452	0.283125	-0.811399	0.258675	0.0488557	0.940829	0.191961	1.01827	257.868	0	2	0	1	C405T:p.A135A	Not annotated
Rv0125	0.762589	0.432408	-0.330181	0.567026	0.324115	0.650797	1.79213	1.04892	106.237	0	2	0	1	C782T:p.T261I	Not annotated
Rv0125	1.06997	0.289041	-0.780924	0.270139	0.0577431	0.930626	0.22902	1.01963	241.927	0	2	0	1	T786G:p.V262V	Not annotated
Rv0125	1.0748	0.286834	-0.787965	0.266872	0.0549745	0.933807	0.217401	1.01951	243.176	0	2	0	1	T789C:p.H263H	Not annotated
Rv0125	0.668869	0.480946	-0.187923	0.719044	0.415938	0.556636	2.66142	1.04781	108.443	0	2	0	1	C853G:p.Q285E	Not annotated
Rv0125	0.669896	0.471123	-0.198773	0.703278	0.409561	0.563	2.59231	1.05152	101.416	0	4	0	1	C1031T:p.T344I	Not annotated
Rv0126	1.15277	0.275117	-0.877649	0.238657	0.0386726	0.952655	0.150341	1.01747	268.414	0	2	0	1	C294T:p.D98D	Non-essential
Rv0126	1.10994	0.27873	-0.831209	0.251122	0.0435538	0.947025	0.17018	1.01809	260.223	0	2	0	1	C315T:p.D105D	Non-essential
Rv0126	0.733869	0.450639	-0.28323	0.614059	0.354074	0.619976	2.04859	1.04749	109.095	0	10	0	1	G646A:p.V216M	Non-essential
Rv0126	0.82787	0.404818	-0.423052	0.488987	0.267378	0.709594	1.36392	1.04691	110.32	0	2	0	1	A796G:p.K266E	Non-essential
Rv0126	1.10355	0.279523	-0.824028	0.253294	0.0441128	0.946354	0.172465	1.0181	260.091	1	1	1	0	C867G:p.V289V	Non-essential
Rv0126	1.05919	0.292972	-0.76622	0.2766	0.0632622	0.924208	0.252389	1.02007	237.178	1	178	0	1	A1005G:p.P335P	Non-essential
Rv0126	1.1217	0.271645	-0.85006	0.242173	0.0362729	0.955455	0.14066	1.01783	263.567	0	1	1	0	C1044T:p.N348N	Non-essential
Rv0126	1.11638	0.272826	-0.84355	0.244385	0.0371324	0.954458	0.144122	1.01784	263.412	0	1	1	0	G1059C:p.T353T	Non-essential
Rv0126	1.09639	0.282	-0.814386	0.257208	0.0476198	0.942248	0.186862	1.01825	258.166	0	1	1	0	C1233T:p.V411V	Non-essential
Rv0126	1.11391	0.271982	-0.841925	0.244169	0.0369728	0.954613	0.143479	1.01799	261.473	0	1	1	0	C1254T:p.I418I	Non-essential
Rv0126	1.10013	0.281647	-0.818487	0.256012	0.0464427	0.943709	0.182018	1.01826	258.052	0	1	1	0	C1293G:p.G431G	Non-essential
Rv0126	1.06597	0.291496	-0.774472	0.273456	0.0607386	0.927271	0.241669	1.01984	239.66	0	1	1	0	T1335G:p.G445G	Non-essential
Rv0126	0.786535	0.427018	-0.359517	0.54291	0.306849	0.668658	1.6544	1.04659	110.99	0	2	0	1	T1651G:p.Y551D	Non-essential
Rv0126	1.04716	0.298568	-0.748589	0.285122	0.0711709	0.91522	0.286359	1.02055	232.197	0	2	0	1	A1728G:p.G576G	Non-essential
Rv0127	1.07415	0.287245	-0.786904	0.267416	0.0554657	0.933249	0.219457	1.01951	243.276	0	2	0	1	T276C:p.D92D	Essential
Rv0127	0.714422	0.450387	-0.264034	0.630422	0.366651	0.606917	2.16348	1.05133	101.755	0	2	0	1	G440A:p.S147N	Essential
Rv0127	1.0685	0.289996	-0.7785	0.271405	0.0586629	0.929507	0.232896	1.01946	243.749	0	2	0	1	T462G:p.A154A	Essential
Rv0127	0.819951	0.407375	-0.412577	0.496828	0.272963	0.70373	1.4031	1.04729	109.508	0	2	0	1	C492A:p.S164R	Essential
Rv0127	1.02756	0.321816	-0.705742	0.313185	0.0882184	0.895068	0.361586	1.02399	202.078	0	2	0	1	T497C:p.I166T	Essential
Rv0127	1.08092	0.287761	-0.793157	0.266219	0.0546443	0.934149	0.21602	1.01872	252.332	0	2	0	1	G759T:p.R253R	Essential
Rv0127	1.08142	0.287699	-0.793725	0.266038	0.0546026	0.934227	0.215845	1.01875	251.99	0	2	0	1	C952A:p.R318R	Essential
Rv0127	1.09635	0.28233	-0.814024	0.257518	0.0478109	0.942026	0.18765	1.01824	258.25	0	2	0	1	G1062A:p.P354P	Essential
Rv0127	1.09465	0.283101	-0.811554	0.258622	0.0488213	0.940869	0.191819	1.01827	257.913	0	2	0	1	C1167T:p.A389A	Essential
Rv0127	0.727677	0.454682	-0.272995	0.62484	0.360562	0.613329	2.1073	1.04722	109.67	0	2	0	1	C1247A:p.A416E	Essential
Rv0127	1.06015	0.293796	-0.766353	0.277127	0.0644861	0.923107	0.257608	1.02038	233.968	0	2	0	1	T1255C:p.L419L	Essential
Rv0127	0.659369	0.486412	-0.172957	0.737693	0.425767	0.546728	2.77095	1.0476	108.868	0	2	0	1	C1354A:p.L452M	Essential
Rv0128	0.613382	0.503959	-0.109423	0.821607	0.468634	0.50316	3.29598	1.04888	106.304	0	3	0	1	G23A:p.G8D	Non-essential
Rv0128	1.10501	0.279866	-0.825149	0.25327	0.044137	0.946278	0.172564	1.01793	262.247	0	2	0	2	G165C:p.A55A	Non-essential
Rv0128	1.09749	0.282404	-0.815091	0.257318	0.0478018	0.942043	0.187612	1.01819	258.925	0	2	0	2	G183A:p.A61A	Non-essential
Rv0128	0.717223	0.459678	-0.257545	0.640914	0.370599	0.603038	2.20049	1.04719	109.727	1	10	0	1	G638A:p.G213D	Non-essential
Rv0130	0.720817	0.457531	-0.263286	0.634739	0.366882	0.606867	2.16564	1.04739	109.31	0	1	1	0	C23G:p.A8G	Non-essential
Rv0130	0.814879	0.410431	-0.404448	0.503671	0.278455	0.698093	1.44223	1.04723	109.633	1	1	1	0	C102A:p.F34L	Non-essential
Rv0130	1.09727	0.282444	-0.814826	0.257406	0.047857	0.941979	0.18784	1.01819	258.851	0	2	0	1	G183A:p.A61A	Non-essential
Rv0130	1.09826	0.281979	-0.816277	0.256751	0.0473221	0.942593	0.185636	1.01819	258.917	0	1	1	0	G213T:p.P71P	Non-essential
Rv0130	1.09308	0.284019	-0.809062	0.259834	0.0498047	0.939732	0.195885	1.01832	257.307	0	1	1	0	C363T:p.G121G	Non-essential
Rv0133	0.822331	0.406692	-0.415639	0.49456	0.271634	0.705175	1.39373	1.0472	109.707	0	1	1	0	C108G:p.N36K	Non-essential
Rv0133	0.723255	0.455838	-0.267417	0.630259	0.364287	0.609513	2.14154	1.04749	109.095	0	1	1	0	C358T:p.P120S	Non-essential
Rv0133	1.00129	0.341797	-0.659491	0.341357	0.113235	0.866934	0.477218	1.02371	204.213	0	2	0	1	G392A:p.G131D	Non-essential
Rv0134	0.761467	0.440241	-0.321226	0.578148	0.330716	0.644041	1.84667	1.04644	111.326	0	2	0	1	A152C:p.D51A	Non-essential
Rv0134	1.08471	0.326379	-0.758329	0.300891	0.137536	0.847549	0.595961	1.0382	132.752	0	2	0	1	G456A:p.W152X	Non-essential
Rv0134	0.670374	0.476312	-0.194062	0.710517	0.412389	0.56026	2.62277	1.04928	105.531	0	2	0	1	A704G:p.D235G	Non-essential
Rv0134	0.726063	0.454883	-0.271179	0.626506	0.361924	0.611931	2.11977	1.04731	109.472	0	3	0	1	G811A:p.G271S	Non-essential
Rv0134	1.0982	0.281496	-0.816706	0.256325	0.046871	0.943109	0.183779	1.0182	258.791	0	1	1	0	G852A:p.V284V	Non-essential
Rv0134	1.0533	0.295481	-0.757821	0.280529	0.0667873	0.92018	0.267459	1.02037	234.03	0	1	1	0	T867C:p.R289R	Non-essential
Rv0136	1.11655	0.273705	-0.842847	0.245135	0.0381899	0.953171	0.148389	1.01779	264.079	0	2	0	1	A208C:p.R70R	Non-essential
Rv0136	0.781313	0.430277	-0.351036	0.55071	0.312195	0.663152	1.69631	1.04646	111.283	3	43	0	1	A305G:p.D102G	Non-essential
Rv0136	0.362342	8.98667	8.62433	24.8016	0.999694	5.22e-05	12216.4	1.00504	751.768	1	1	1	0	C340T:p.P114S	Non-essential
Rv0136	1.06452	0.292462	-0.772058	0.274736	0.0619046	0.925947	0.246615	1.01983	239.71	1	1	1	0	A423C:p.G141G	Non-essential
Rv0136	0.973228	0.371931	-0.601297	0.382162	0.203462	0.776533	0.954598	1.04425	116.255	1	3	0	1	T449C:p.M150T	Non-essential
Rv0136	1.10501	0.279866	-0.825149	0.25327	0.044137	0.946278	0.172564	1.01793	262.247	1	10	0	1	G564C:p.A188A	Non-essential
Rv0136	0.73419	0.442029	-0.292161	0.602063	0.348243	0.625817	1.99683	1.0508	102.7	1	3	0	1	A575G:p.K192R	Non-essential
Rv0136	0.692625	0.47157	-0.221055	0.680845	0.39402	0.579039	2.42999	1.04724	109.63	0	1	2	0	G629C:p.R210P	Non-essential
Rv0136	1.10702	0.275537	-0.831484	0.2489	0.0407211	0.95021	0.158642	1.01806	260.566	0	1	1	0	C702T:p.T234T	Non-essential
Rv0136	1.15172	0.275153	-0.876569	0.238906	0.0387212	0.952598	0.150537	1.01747	268.357	0	1	1	0	C741T:p.D247D	Non-essential
Rv0136	0.785349	0.429843	-0.355507	0.547327	0.309869	0.665541	1.67799	1.04606	112.144	0	1	1	0	A929G:p.E310G	Non-essential
Rv0136	1.0974	0.281647	-0.815756	0.256649	0.0470791	0.942868	0.184635	1.01822	258.51	0	1	1	0	G1311A:p.V437V	Non-essential
Rv0138	1.10747	0.275633	-0.831836	0.248885	0.0407795	0.950145	0.158879	1.01804	260.793	0	1	1	0	C63G:p.T21T	Non-essential
Rv0138	0.799007	0.419776	-0.379231	0.525372	0.294415	0.681529	1.55939	1.04687	110.394	0	1	1	0	T97A:p.C33S	Non-essential
Rv0138	0.801642	0.414186	-0.387456	0.516672	0.288199	0.68794	1.51314	1.04825	107.556	0	1	1	0	T152C:p.I51T	Non-essential
Rv0138	0.807159	0.411989	-0.39517	0.510419	0.283505	0.692838	1.47874	1.04804	107.981	0	1	1	0	A343G:p.I115V	Non-essential
Rv0138	1.11007	0.278806	-0.831261	0.251161	0.0436225	0.946947	0.170461	1.01808	260.254	0	1	1	0	C387T:p.D129D	Non-essential
Rv0138	1.10994	0.27873	-0.831209	0.251122	0.0435538	0.947025	0.17018	1.01809	260.223	0	1	1	0	C462T:p.D154D	Non-essential
Rv0139	0.723273	0.455827	-0.267446	0.630228	0.364268	0.609532	2.14137	1.04749	109.094	0	1	1	0	C115T:p.P39S	Non-essential
Rv0139	0.686333	0.477466	-0.208867	0.695677	0.401937	0.570802	2.51163	1.04579	112.749	0	1	1	0	T265A:p.S89T	Non-essential
Rv0139	1.08732	0.2793	-0.808021	0.25687	0.0463934	0.943636	0.181815	1.01925	246.161	0	1	1	0	T285C:p.N95N	Non-essential
Rv0139	0.660476	0.475158	-0.185318	0.719418	0.418627	0.553786	2.69102	1.05165	101.183	0	1	1	0	A427C:p.T143P	Non-essential
Rv0139	1.08596	0.284289	-0.80167	0.261786	0.0508334	0.938577	0.200148	1.01879	251.559	0	1	1	0	G582A:p.V194V	Non-essential
Rv0139	1.05505	0.294438	-0.760611	0.279075	0.065532	0.92161	0.262079	1.02033	234.471	0	1	1	0	T597C:p.P199P	Non-essential
Rv0139	1.07415	0.287245	-0.786904	0.267416	0.0554657	0.933249	0.219457	1.01951	243.276	0	1	1	0	T642C:p.D214D	Non-essential
Rv0139	1.1	0.281359	-0.818644	0.255781	0.0463011	0.943782	0.181436	1.01807	260.375	0	1	1	0	G648T:p.A216A	Non-essential
Rv0139	0.679101	0.474437	-0.204664	0.698625	0.405134	0.56763	2.5452	1.04835	107.363	0	1	1	0	G727C:p.E243Q	Non-essential
Rv0139	0.809117	0.410945	-0.398172	0.507893	0.28163	0.694783	1.46512	1.04805	107.963	0	1	1	0	A739G:p.I247V	Non-essential
Rv0139	0.613751	0.503692	-0.110059	0.820678	0.468225	0.503572	3.29057	1.04891	106.245	0	1	1	0	G758A:p.G253D	Non-essential
Rv0139	1.06015	0.293796	-0.766353	0.277127	0.0644861	0.923107	0.257608	1.02038	233.968	0	1	1	0	T814C:p.L272L	Non-essential
Rv0139	0.71365	0.453817	-0.259832	0.63591	0.369211	0.604293	2.18743	1.04993	104.31	0	2	0	1	A844C:p.K282Q	Non-essential
Rv0139	1.06438	0.291952	-0.772427	0.274293	0.0613698	0.926498	0.244345	1.01986	239.401	0	5	0	1	T885G:p.R295R	Non-essential
Rv0139	1.07415	0.287245	-0.786904	0.267416	0.0554657	0.933249	0.219457	1.01951	243.276	0	2	0	1	T897C:p.D299D	Non-essential
Rv0139	1.00613	0.337395	-0.668737	0.335339	0.107529	0.873326	0.450271	1.02384	203.247	0	3	0	1	T998C:p.V333A	Non-essential
Rv0139	1.03207	0.479555	-0.552511	0.464654	0.211619	0.769565	1.00314	1.04095	124.678	0	2	0	1	G1022A:p.X341X	Non-essential
Rv0140	1.08454	0.285213	-0.799328	0.262981	0.0516836	0.93754	0.203677	1.01866	253.074	0	2	0	1	G117A:p.A39A	Non-essential
Rv0140	0.783748	0.42661	-0.357138	0.54432	0.307911	0.667549	1.66267	1.04712	109.877	0	3	0	1	T121C:p.C41R	Non-essential
Rv0140	0.810013	0.419727	-0.390285	0.518173	0.288489	0.687581	1.51528	1.04531	113.823	0	2	0	1	G201C:p.E67D	Non-essential
Rv0140	1.06879	0.286128	-0.782666	0.267712	0.0555016	0.933024	0.219608	1.02013	236.486	0	2	0	1	T252C:p.T84T	Non-essential
Rv0140	0.821079	0.406981	-0.414098	0.495666	0.272421	0.704347	1.39928	1.04728	109.529	0	2	0	1	A299G:p.N100S	Non-essential
Rv0142	1.09777	0.282355	-0.815411	0.257208	0.047733	0.942123	0.187329	1.01818	259.019	0	3	0	1	G30T:p.A10A	Non-essential
Rv0142	0.613705	0.503722	-0.109983	0.820788	0.468275	0.503522	3.29123	1.04891	106.25	0	2	0	1	G223A:p.G75S	Non-essential
Rv0142	1.51644	0.255421	-1.26102	0.168435	0.0125127	0.983284	0.0473545	1.01941	244.292	0	2	0	1	C276T:p.D92D	Non-essential
Rv0142	1.08087	0.286285	-0.794584	0.264865	0.0532448	0.935739	0.210176	1.01882	251.126	0	2	0	1	C279T:p.A93A	Non-essential
Rv0142	0.613901	0.503592	-0.110308	0.820315	0.468064	0.503735	3.28844	1.04892	106.226	0	2	0	1	G466A:p.G156S	Non-essential
Rv0142	0.72101	0.457406	-0.263603	0.634396	0.366681	0.607072	2.16377	1.0474	109.293	0	2	0	1	G502T:p.A168S	Non-essential
Rv0142	1.09702	0.282207	-0.814813	0.257249	0.0476399	0.942224	0.186945	1.01822	258.483	0	2	0	1	G819A:p.P273P	Non-essential
Rv0144	0.8129	0.431423	-0.381477	0.530721	0.308793	0.666622	1.66957	1.04509	114.32	0	3	0	1	G14T:p.W5L	Non-essential
Rv0144	1.08273	0.285131	-0.7976	0.263345	0.0519342	0.937238	0.204719	1.0188	251.366	0	2	0	1	C48T:p.V16V	Non-essential
Rv0144	0.721925	0.456819	-0.265106	0.632779	0.36573	0.608047	2.15491	1.04744	109.212	0	2	0	1	G388A:p.A130T	Non-essential
Rv0144	0.957116	0.335653	-0.621464	0.350692	0.157561	0.826187	0.698962	1.0425	120.576	0	2	0	1	G472T:p.E158X	Non-essential
Rv0144	1.03418	0.305605	-0.728577	0.295505	0.0805548	0.904623	0.327423	1.02086	229.081	0	2	0	1	A624C:p.R208R	Non-essential
Rv0145	0.768557	0.429914	-0.338643	0.559378	0.318662	0.656403	1.74788	1.04871	106.638	0	2	0	1	C125T:p.T42M	Non-essential
Rv0145	1.09696	0.281692	-0.81527	0.256793	0.0472264	0.942698	0.185242	1.01824	258.231	0	2	0	1	C354T:p.L118L	Non-essential
Rv0145	1.04723	0.298633	-0.748598	0.285165	0.0712038	0.915185	0.286501	1.02053	232.441	0	3	0	2	A363C:p.G121G	Non-essential
Rv0145	0.740116	0.446877	-0.293238	0.603793	0.347714	0.626502	1.99218	1.04768	108.713	1	5	0	1	C431T:p.S144L	Non-essential
Rv0145	0.707558	0.467244	-0.240314	0.660361	0.381435	0.591895	2.30451	1.04625	111.734	0	1	1	0	C449G:p.A150G	Non-essential
Rv0145	1.0839	0.279896	-0.804008	0.25823	0.047605	0.942142	0.186801	1.01936	244.91	0	1	1	0	T456C:p.I152I	Non-essential
Rv0145	1.09378	0.278424	-0.815359	0.254552	0.0444917	0.945794	0.174016	1.01862	253.603	0	3	0	1	C561T:p.T187T	Non-essential
Rv0145	1.02982	0.305391	-0.724432	0.296548	0.0817737	0.903199	0.332819	1.02156	222.442	0	3	0	1	A594G:p.L198L	Non-essential
Rv0145	1.02403	0.307134	-0.716893	0.299927	0.0854219	0.899228	0.349054	1.02252	213.932	0	3	0	1	A744G:p.L248L	Non-essential
Rv0145	1.08087	0.286285	-0.794584	0.264865	0.0532448	0.935739	0.210176	1.01882	251.126	0	2	0	1	C810T:p.A270A	Non-essential
Rv0146	1.10688	0.275561	-0.831322	0.248953	0.0407538	0.950172	0.158775	1.01806	260.513	0	2	0	1	C9T:p.T3T	Non-essential
Rv0146	1.0966	0.281957	-0.814644	0.257119	0.0475612	0.942316	0.186621	1.01824	258.247	0	2	0	1	C135A:p.V45V	Non-essential
Rv0146	1.05919	0.292972	-0.76622	0.2766	0.0632622	0.924208	0.252389	1.02007	237.178	0	2	0	1	A180G:p.P60P	Non-essential
Rv0146	0.658267	0.486971	-0.171295	0.739777	0.426852	0.545626	2.78326	1.0476	108.883	0	1	1	0	C184G:p.L62V	Non-essential
Rv0146	0.956411	0.334646	-0.621766	0.349898	0.156667	0.827097	0.694261	1.04287	119.624	0	1	1	0	C282G:p.Y94X	Non-essential
Rv0146	0.726758	0.455044	-0.271714	0.626129	0.361377	0.612492	2.11476	1.04725	109.608	0	1	1	0	C644G:p.A215G	Non-essential
Rv0146	1.15304	0.27511	-0.877926	0.238595	0.0386642	0.952665	0.150307	1.01746	268.422	0	1	1	0	C840T:p.D280D	Non-essential
Rv0147	0.726737	0.453773	-0.272963	0.624398	0.360735	0.613162	2.10887	1.04764	108.802	0	1	1	0	G508A:p.V170I	Non-essential
Rv0147	0.744891	0.443728	-0.301163	0.595695	0.342691	0.631677	1.9484	1.04794	108.183	0	1	1	0	G898A:p.V300I	Non-essential
Rv0147	0.718565	0.458578	-0.259986	0.638186	0.36906	0.604601	2.18601	1.04728	109.53	0	2	0	1	C901T:p.R301C	Non-essential
Rv0147	0.727029	0.454869	-0.27216	0.625655	0.361096	0.612781	2.11218	1.04726	109.584	0	2	0	1	C956T:p.A319V	Non-essential
Rv0147	0.820644	0.407281	-0.413362	0.496294	0.272904	0.703853	1.40269	1.04728	109.548	0	3	0	1	A1084G:p.N362D	Non-essential
Rv0147	1.02776	0.30805	-0.719714	0.29973	0.0845562	0.900124	0.345189	1.0213	224.888	0	2	0	1	C1447A:p.R483R	Non-essential
Rv0148	0.689287	0.468465	-0.220822	0.679637	0.394598	0.578402	2.43588	1.04887	106.337	0	5	0	1	G622A:p.E208K	Non-essential
Rv0149	1.10722	0.275501	-0.831715	0.248822	0.0406747	0.950264	0.158454	1.01805	260.642	0	2	0	1	C54G:p.T18T	Non-essential
Rv0149	1.08825	0.282876	-0.80537	0.259937	0.0490716	0.940532	0.192853	1.01863	253.459	0	2	0	1	G213A:p.S71S	Non-essential
Rv0149	1.08566	0.280286	-0.805369	0.258171	0.0475181	0.942349	0.186443	1.0193	245.631	0	2	0	1	T234C:p.F78F	Non-essential
Rv0149	0.720964	0.457436	-0.263528	0.634478	0.366729	0.607024	2.16421	1.0474	109.297	52	1	0	0	C554T:p.A185V	Non-essential
Rv0149	0.783695	0.428803	-0.354893	0.547155	0.309767	0.66565	1.67719	1.04651	111.158	5	118	0	1	C604T:p.H202Y	Non-essential
Rv0149	0.738931	0.447761	-0.291171	0.605958	0.349073	0.625106	2.00414	1.04752	109.04	1	1	1	0	G673A:p.G225S	Non-essential
Rv0155	0.808399	0.413634	-0.394765	0.511671	0.284448	0.691874	1.48561	1.04728	109.532	1	6	0	1	G23T:p.S8I	Not annotated
Rv0155	1.10136	0.280466	-0.820892	0.254654	0.0455239	0.944735	0.178245	1.01817	259.121	0	1	1	0	G393T:p.V131V	Not annotated
Rv0155	1.11638	0.272826	-0.84355	0.244385	0.0371324	0.954458	0.144122	1.01784	263.412	0	1	1	0	G516C:p.T172T	Not annotated
Rv0155	1.05847	0.293433	-0.765039	0.277224	0.0638306	0.923567	0.254811	1.02006	237.229	0	4	0	1	A822G:p.A274A	Not annotated
Rv0155	1.09501	0.27688	-0.818129	0.252856	0.0431799	0.947395	0.168653	1.01885	250.77	0	2	0	1	A1026G:p.K342K	Not annotated
Rv0156	0.676939	0.479747	-0.197192	0.7087	0.409373	0.563365	2.59029	1.04708	109.957	0	3	0	1	C25G:p.L9V	Non-essential
Rv0156	1.08153	0.285861	-0.795664	0.264312	0.0527469	0.936304	0.208101	1.01883	251.025	0	2	0	1	C309T:p.P103P	Non-essential
Rv0157	0.827928	0.404786	-0.423142	0.488914	0.267322	0.709652	1.36353	1.04691	110.319	0	190	0	1	A241G:p.K81E	Non-essential
Rv0157	0.455062	0.611576	0.156515	1.34394	0.639836	0.330207	6.63914	1.03581	140.728	0	2	0	1	G301T:p.A101S	Non-essential
Rv0157	1.11391	0.271982	-0.841925	0.244169	0.0369728	0.954613	0.143479	1.01799	261.473	0	3	0	1	C483T:p.I161I	Non-essential
Rv0157	1.10221	0.280407	-0.821805	0.254404	0.0448723	0.945422	0.175574	1.018	261.262	0	2	0	1	C546G:p.A182A	Non-essential
Rv0157	0.726959	0.453355	-0.273603	0.623632	0.360387	0.613496	2.10569	1.04765	108.783	0	1	1	0	T587C:p.V196A	Non-essential
Rv0157	1.06015	0.293796	-0.766353	0.277127	0.0644861	0.923107	0.257608	1.02038	233.968	0	1	1	0	T613C:p.L205L	Non-essential
Rv0157	0.732951	0.451105	-0.281846	0.615464	0.354953	0.619073	2.05647	1.04749	109.099	0	1	1	0	G646T:p.V216L	Non-essential
Rv0157	1.07933	0.28722	-0.792113	0.26611	0.0542802	0.934548	0.214498	1.01887	250.598	0	2	0	1	C882T:p.G294G	Non-essential
Rv0157	1.06752	0.292247	-0.775272	0.273763	0.0611911	0.926653	0.243587	1.01927	245.962	0	2	0	1	G1107A:p.L369L	Non-essential
Rv0157	0.781329	0.430288	-0.351041	0.550713	0.312198	0.663149	1.69633	1.04645	111.293	0	3	0	1	A1124G:p.D375G	Non-essential
Rv0157	1.09501	0.27688	-0.818129	0.252856	0.0431799	0.947395	0.168653	1.01885	250.77	0	2	0	1	A1302G:p.K434K	Non-essential
Rv0157	1.10221	0.280407	-0.821805	0.254404	0.0448723	0.945422	0.175574	1.018	261.262	0	2	0	1	C1353G:p.A451A	Non-essential
Rv0158	1.09604	0.282074	-0.81397	0.257357	0.0477192	0.942133	0.187272	1.01826	258.045	0	2	0	1	C111T:p.V37V	Non-essential
Rv0158	1.10501	0.279866	-0.825149	0.25327	0.044137	0.946278	0.172564	1.01793	262.247	1	1	1	0	G288C:p.A96A	Non-essential
Rv0158	0.72192	0.456734	-0.265186	0.632666	0.365703	0.608062	2.15466	1.04742	109.246	1	178	0	1	C302T:p.P101L	Non-essential
Rv0158	1.10221	0.280407	-0.821805	0.254404	0.0448723	0.945422	0.175574	1.018	261.262	0	1	2	0	C315G:p.A105A	Non-essential
Rv0158	1.17616	0.275017	-0.90114	0.233826	0.0382085	0.953203	0.148464	1.0174	269.281	0	1	1	0	G384A:p.E128E	Non-essential
Rv0158	1.06694	0.292412	-0.774523	0.274066	0.0614516	0.926354	0.244692	1.0193	245.612	0	1	1	0	G501C:p.L167L	Non-essential
Rv0158	1.09531	0.282971	-0.812334	0.258348	0.0486395	0.941079	0.191068	1.01825	258.156	0	1	1	0	C543T:p.A181A	Non-essential
Rv0158	1.06101	0.294352	-0.766659	0.277426	0.0647298	0.922851	0.258649	1.02018	236.014	0	1	1	0	C577T:p.L193L	Non-essential
Rv0158	0.827839	0.404804	-0.423035	0.488989	0.267373	0.709599	1.36389	1.04691	110.305	0	1	1	0	G636C:p.K212N	Non-essential
Rv0161	0.756645	0.437166	-0.319478	0.577769	0.330924	0.643746	1.8484	1.04813	107.799	0	1	1	0	C44G:p.T15S	Not annotated
Rv0161	1.06873	0.291645	-0.777083	0.272889	0.0600102	0.927976	0.238586	1.01925	246.104	0	1	1	0	G159A:p.R53R	Not annotated
Rv0161	1.0543	0.294914	-0.759386	0.279725	0.0661344	0.920932	0.264659	1.02032	234.571	0	1	1	0	T174C:p.A58A	Not annotated
Rv0161	1.05778	0.293125	-0.764655	0.277113	0.0639891	0.923374	0.255487	1.02023	235.456	0	1	1	0	A210C:p.S70S	Not annotated
Rv0161	1.10355	0.279523	-0.824028	0.253294	0.0441128	0.946354	0.172465	1.0181	260.091	0	1	1	0	C273G:p.V91V	Not annotated
Rv0161	0.715456	0.460474	-0.254981	0.643609	0.372262	0.601306	2.21622	1.04713	109.843	0	2	0	1	G274C:p.V92L	Not annotated
Rv0161	0.928019	0.376384	-0.551635	0.405578	0.192801	0.787213	0.892634	1.0386	131.497	0	2	0	1	A310G:p.I104V	Not annotated
Rv0161	1.05258	0.295951	-0.756631	0.281167	0.067385	0.919508	0.270025	1.02036	234.155	0	11	0	1	T315C:p.G105G	Not annotated
Rv0161	0.702013	0.468621	-0.233392	0.667539	0.386058	0.58698	2.35001	1.04616	111.932	0	3	0	1	A508T:p.T170S	Not annotated
Rv0161	1.0533	0.295481	-0.757821	0.280529	0.0667873	0.92018	0.267459	1.02037	234.03	0	5	0	1	T537C:p.R179R	Not annotated
Rv0161	1.10296	0.281093	-0.821867	0.254853	0.0456808	0.944592	0.178889	1.01817	259.09	0	2	0	1	G579C:p.G193G	Not annotated
Rv0161	0.800338	0.418896	-0.381442	0.523399	0.29298	0.683015	1.54864	1.04693	110.279	0	2	0	1	T658C:p.C220R	Not annotated
Rv0161	1.1202	0.272521	-0.847675	0.243279	0.0371708	0.954416	0.144277	1.01787	263.026	0	2	0	1	C666T:p.F222F	Not annotated
Rv0161	1.06015	0.293796	-0.766353	0.277127	0.0644861	0.923107	0.257608	1.02038	233.968	0	3	0	1	T730C:p.L244L	Not annotated
Rv0161	0.697487	0.470249	-0.227238	0.674205	0.390154	0.582829	2.39089	1.04635	111.523	0	2	0	1	A763T:p.T255S	Not annotated
Rv0161	1.09787	0.282082	-0.815792	0.256936	0.0469702	0.943059	0.184187	1.01829	257.594	0	2	0	1	C786G:p.R262R	Not annotated
Rv0161	1.11357	0.281054	-0.832513	0.25239	0.0455888	0.944707	0.178512	1.01807	260.384	1	1	1	0	G843A:p.Q281Q	Not annotated
Rv0161	1.06548	0.292881	-0.772597	0.274882	0.0621475	0.925557	0.247647	1.01937	244.814	0	2	0	1	G864A:p.L288L	Not annotated
Rv0161	1.09868	0.281405	-0.817277	0.25613	0.0467445	0.943256	0.183259	1.01818	258.968	0	1	1	0	G906A:p.V302V	Not annotated
Rv0161	0.755041	0.44477	-0.31027	0.589067	0.337749	0.636744	1.90597	1.046	112.265	0	1	1	0	A920G:p.Q307R	Not annotated
Rv0161	0.719024	0.458323	-0.260702	0.637424	0.368604	0.605069	2.18173	1.04729	109.512	0	2	0	1	G935A:p.R312H	Not annotated
Rv0161	1.06597	0.291496	-0.774472	0.273456	0.0607386	0.927271	0.241669	1.01984	239.66	0	2	0	1	T966G:p.G322G	Not annotated
Rv0161	1.08273	0.285131	-0.7976	0.263345	0.0519342	0.937238	0.204719	1.0188	251.366	0	3	0	1	C996T:p.V332V	Not annotated
Rv0161	1.05919	0.292972	-0.76622	0.2766	0.0632622	0.924208	0.252389	1.02007	237.178	0	2	0	1	A1005G:p.P335P	Not annotated
Rv0161	0.727475	0.454265	-0.27321	0.624441	0.360521	0.613347	2.10692	1.04727	109.55	3	1	1	0	T1009G:p.S337A	Not annotated
Rv0161	0.820238	0.409095	-0.411143	0.498752	0.274818	0.701844	1.41625	1.04681	110.528	0	1	1	0	A1171G:p.K391E	Not annotated
Rv0161	1.08112	0.285271	-0.795847	0.263866	0.0525162	0.936676	0.207141	1.01914	247.387	0	1	1	0	A1218G:p.E406E	Not annotated
Rv0161	0.786733	0.4269	-0.359833	0.542624	0.306648	0.668866	1.65284	1.0466	110.979	0	1	1	0	A1247G:p.Y416C	Not annotated
Rv0163	0.672569	0.479453	-0.193116	0.712868	0.412525	0.560137	2.62425	1.04772	108.625	0	1	1	0	T11C:p.L4P	Non-essential
Rv0163	0.820861	0.407208	-0.413653	0.496074	0.272743	0.70402	1.40156	1.04726	109.57	0	1	1	0	C144G:p.N48K	Non-essential
Rv0163	1.04596	0.298964	-0.746995	0.285827	0.0717132	0.914604	0.288709	1.02061	231.563	0	1	1	0	A255C:p.L85L	Non-essential
Rv0163	1.08566	0.280286	-0.805369	0.258171	0.0475181	0.942349	0.186443	1.0193	245.631	0	1	1	0	T318C:p.F106F	Non-essential
Rv0163	1.05505	0.294438	-0.760611	0.279075	0.065532	0.92161	0.262079	1.02033	234.471	0	1	1	0	T327C:p.P109P	Non-essential
Rv0163	0.658407	0.483399	-0.175008	0.734195	0.424877	0.547534	2.76087	1.04862	106.818	0	3	0	1	G331C:p.D111H	Non-essential
Rv0163	0.733002	0.450806	-0.282196	0.615013	0.354784	0.619225	2.05496	1.0475	109.088	0	2	0	1	T341C:p.V114A	Non-essential
Rv0163	0.723628	0.455422	-0.268206	0.629359	0.363835	0.609961	2.13737	1.04751	109.068	0	4	0	1	C416T:p.A139V	Non-essential
Rv0163	1.08775	0.27835	-0.809399	0.255895	0.0455366	0.944599	0.178298	1.01929	245.727	0	3	0	1	T420C:p.I140I	Non-essential
Rv0163	1.06015	0.293796	-0.766353	0.277127	0.0644861	0.923107	0.257608	1.02038	233.968	0	2	0	1	T430C:p.L144L	Non-essential
Rv0164	0.725903	0.452337	-0.273566	0.623137	0.360335	0.613482	2.10522	1.04813	107.807	0	3	0	1	C14T:p.S5L	Not annotated
Rv0164	0.661381	0.485357	-0.176024	0.733854	0.423773	0.548756	2.74843	1.04763	108.82	0	3	0	1	C415A:p.L139M	Not annotated
Rv0166	0.573956	0.521701	-0.0522546	0.908956	0.50745	0.463945	3.85023	1.04871	106.636	0	2	0	1	T38C:p.L13P	Non-essential
Rv0166	1.02982	0.305391	-0.724432	0.296548	0.0817737	0.903199	0.332819	1.02156	222.442	0	2	0	1	A171G:p.L57L	Non-essential
Rv0166	0.783754	0.423498	-0.360256	0.540346	0.305053	0.670467	1.64047	1.04818	107.693	2	3	0	1	G173C:p.R58T	Non-essential
Rv0166	1.06859	0.289999	-0.77859	0.271385	0.0587	0.929467	0.233053	1.01945	243.901	1	1	1	0	A201C:p.A67A	Non-essential
Rv0166	0.628873	0.495999	-0.132874	0.788711	0.452908	0.519056	3.09381	1.04926	105.58	0	1	1	0	C314G:p.P105R	Non-essential
Rv0166	0.813638	0.411009	-0.40263	0.50515	0.279545	0.69696	1.45007	1.04725	109.598	0	1	1	0	T323C:p.F108S	Non-essential
Rv0166	0.723397	0.455911	-0.267487	0.630236	0.364216	0.609598	2.14089	1.04749	109.095	0	1	1	0	C368T:p.A123V	Non-essential
Rv0166	0.727004	0.454886	-0.272118	0.625699	0.361122	0.612754	2.11242	1.04726	109.587	0	3	0	1	C395T:p.A132V	Non-essential
Rv0166	0.813559	0.411235	-0.402325	0.505477	0.279813	0.696663	1.452	1.04717	109.763	0	2	0	1	A424G:p.N142D	Non-essential
Rv0166	0.766234	0.441653	-0.324581	0.576394	0.329393	0.645356	1.83565	1.04545	113.506	0	3	0	1	C472G:p.Q158E	Non-essential
Rv0166	1.10296	0.281093	-0.821867	0.254853	0.0456808	0.944592	0.178889	1.01817	259.09	0	3	0	1	G516C:p.G172G	Non-essential
Rv0166	0.528531	0.59983	0.0712989	1.1349	0.577392	0.391286	5.10594	1.03353	149.375	0	2	0	1	C523G:p.H175D	Non-essential
Rv0166	1.08732	0.2793	-0.808021	0.25687	0.0463934	0.943636	0.181815	1.01925	246.161	0	2	0	1	T666C:p.N222N	Non-essential
Rv0166	1.09743	0.281813	-0.815617	0.256794	0.0473572	0.942553	0.18578	1.01822	258.546	2	3	0	1	C690G:p.V230V	Non-essential
Rv0166	0.672534	0.474914	-0.19762	0.706156	0.410077	0.5626	2.59785	1.04938	105.337	0	2	0	1	C706G:p.H236D	Non-essential
Rv0166	1.06015	0.293796	-0.766353	0.277127	0.0644861	0.923107	0.257608	1.02038	233.968	0	3	0	1	T895C:p.L299L	Non-essential
Rv0166	1.11366	0.273321	-0.840334	0.245426	0.0377637	0.953718	0.146669	1.01792	262.353	0	2	0	1	C978G:p.T326T	Non-essential
Rv0166	1.06098	0.291854	-0.769131	0.27508	0.0619129	0.925739	0.24665	1.02006	237.293	0	2	0	1	A1014G:p.S338S	Non-essential
Rv0166	1.11391	0.271982	-0.841925	0.244169	0.0369728	0.954613	0.143479	1.01799	261.473	0	3	0	1	C1080T:p.I360I	Non-essential
Rv0166	1.0533	0.295481	-0.757821	0.280529	0.0667873	0.92018	0.267459	1.02037	234.03	1	2	0	1	T1251C:p.R417R	Non-essential
Rv0166	1.14723	0.275327	-0.871901	0.239993	0.0389514	0.952328	0.151468	1.01749	268.076	0	1	1	0	C1530T:p.D510D	Non-essential
Rv0166	1.11225	0.277375	-0.834874	0.249382	0.0418276	0.948938	0.163141	1.01793	262.191	0	5	0	1	C1587T:p.Y529Y	Non-essential
Rv0166	0.629976	0.495042	-0.134934	0.785811	0.451666	0.520288	3.07834	1.0493	105.505	0	8	0	1	C1619T:p.A540V	Non-essential
Rv0166	0.625368	0.497786	-0.127582	0.795989	0.456583	0.515341	3.14001	1.04905	105.989	3	50	0	1	G1628A:p.G543D	Non-essential
Rv0166	0.795574	0.425613	-0.369961	0.534976	0.301134	0.674545	1.61031	1.04578	112.753	0	1	1	0	G1638T:p.E546D	Non-essential
Rv0166	1.08509	0.280204	-0.804889	0.258231	0.0476383	0.942117	0.186938	1.01922	246.47	0	1	1	0	T1650C:p.N550N	Non-essential
Rv0166	0.725993	0.445677	-0.280316	0.613886	0.355918	0.617912	2.06516	1.05092	102.49	0	1	1	0	A1658G:p.K553R	Non-essential
Rv0167	0.685067	0.463967	-0.2211	0.677258	0.394782	0.578087	2.43775	1.05154	101.382	0	2	0	1	C14T:p.T5I	Not annotated
Rv0167	1.07933	0.28722	-0.792113	0.26611	0.0542802	0.934548	0.214498	1.01887	250.598	0	2	0	1	C24T:p.G8G	Not annotated
Rv0167	0.975568	0.371879	-0.603689	0.381192	0.20333	0.776672	0.953821	1.04424	116.278	0	190	0	1	A187G:p.M63V	Not annotated
Rv0167	1.10501	0.279866	-0.825149	0.25327	0.044137	0.946278	0.172564	1.01793	262.247	0	2	0	1	G291C:p.A97A	Not annotated
Rv0167	1.05517	0.295444	-0.759728	0.279997	0.0662611	0.920803	0.265202	1.02012	236.667	0	3	0	1	A342G:p.G114G	Not annotated
Rv0167	1.05258	0.295951	-0.756631	0.281167	0.067385	0.919508	0.270025	1.02036	234.155	0	1	1	0	T369C:p.G123G	Not annotated
Rv0167	1.1508	0.274853	-0.875944	0.238836	0.038426	0.952937	0.149343	1.01748	268.203	0	2	0	1	C429T:p.H143H	Not annotated
Rv0167	1.07733	0.285384	-0.791946	0.264899	0.0529504	0.936021	0.208949	1.01926	245.992	0	3	0	1	T534C:p.Y178Y	Not annotated
Rv0167	1.06729	0.292253	-0.775038	0.273827	0.0612449	0.92659	0.243816	1.01929	245.734	0	2	0	1	G537C:p.L179L	Not annotated
Rv0167	1.07933	0.28722	-0.792113	0.26611	0.0542802	0.934548	0.214498	1.01887	250.598	0	3	0	1	C588T:p.G196G	Not annotated
Rv0167	1.06859	0.289999	-0.77859	0.271385	0.0587	0.929467	0.233053	1.01945	243.901	0	2	0	1	A609C:p.A203A	Not annotated
Rv0167	1.08775	0.27835	-0.809399	0.255895	0.0455366	0.944599	0.178298	1.01929	245.727	0	2	0	1	T735C:p.I245I	Not annotated
Rv0168	0.627841	0.494693	-0.133148	0.787927	0.453105	0.518842	3.09626	1.0498	104.556	0	2	0	1	G10A:p.A4T	Non-essential
Rv0168	0.721033	0.457392	-0.263641	0.634357	0.366657	0.607097	2.16354	1.0474	109.291	4	44	0	1	G46A:p.A16T	Non-essential
Rv0168	1.06551	0.290714	-0.774791	0.27284	0.0599923	0.927969	0.238511	1.01969	241.204	0	1	1	0	T54G:p.L18L	Non-essential
Rv0168	1.0533	0.295481	-0.757821	0.280529	0.0667873	0.92018	0.267459	1.02037	234.03	0	1	1	0	T57C:p.R19R	Non-essential
Rv0168	1.08087	0.286285	-0.794584	0.264865	0.0532448	0.935739	0.210176	1.01882	251.126	0	5	0	1	C78T:p.A26A	Non-essential
Rv0168	1.0543	0.294914	-0.759386	0.279725	0.0661344	0.920932	0.264659	1.02032	234.571	0	3	0	1	T117C:p.A39A	Non-essential
Rv0168	1.06015	0.293796	-0.766353	0.277127	0.0644861	0.923107	0.257608	1.02038	233.968	0	2	0	1	T118C:p.L40L	Non-essential
Rv0168	0.736566	0.448723	-0.287842	0.609209	0.351152	0.622961	2.02253	1.04764	108.799	0	3	0	1	G139A:p.A47T	Non-essential
Rv0168	1.05258	0.295951	-0.756631	0.281167	0.067385	0.919508	0.270025	1.02036	234.155	0	2	0	1	T201C:p.G67G	Non-essential
Rv0168	1.07933	0.28722	-0.792113	0.26611	0.0542802	0.934548	0.214498	1.01887	250.598	3	119	0	1	C207T:p.G69G	Non-essential
Rv0168	1.10221	0.280407	-0.821805	0.254404	0.0448723	0.945422	0.175574	1.018	261.262	0	1	1	0	C237G:p.A79A	Non-essential
Rv0168	1.10355	0.279523	-0.824028	0.253294	0.0441128	0.946354	0.172465	1.0181	260.091	0	1	1	0	C252G:p.V84V	Non-essential
Rv0168	1.05847	0.293433	-0.765039	0.277224	0.0638306	0.923567	0.254811	1.02006	237.229	0	1	1	0	A279G:p.A93A	Non-essential
Rv0168	1.08454	0.285213	-0.799328	0.262981	0.0516836	0.93754	0.203677	1.01866	253.074	0	1	1	0	G321A:p.A107A	Non-essential
Rv0168	1.1202	0.272521	-0.847675	0.243279	0.0371708	0.954416	0.144277	1.01787	263.026	0	1	1	0	C336T:p.F112F	Non-essential
Rv0168	1.13713	0.269156	-0.867972	0.236698	0.0334151	0.958758	0.129195	1.01741	269.17	0	1	1	0	C348T:p.I116I	Non-essential
Rv0168	1.11638	0.272826	-0.84355	0.244385	0.0371324	0.954458	0.144122	1.01784	263.412	0	1	1	0	G378C:p.T126T	Non-essential
Rv0168	1.11638	0.272826	-0.84355	0.244385	0.0371324	0.954458	0.144122	1.01784	263.412	0	1	1	0	G417C:p.T139T	Non-essential
Rv0168	1.09434	0.282707	-0.811632	0.258336	0.0481964	0.941587	0.189239	1.01826	258.004	0	2	0.5	1.5	C420A:p.A140A	Non-essential
Rv0168	1.10013	0.281647	-0.818487	0.256012	0.0464427	0.943709	0.182018	1.01826	258.052	0	2	0	1	C429G:p.G143G	Non-essential
Rv0168	1.07415	0.287245	-0.786904	0.267416	0.0554657	0.933249	0.219457	1.01951	243.276	0	2	0	1	T456C:p.D152D	Non-essential
Rv0168	1.11391	0.271982	-0.841925	0.244169	0.0369728	0.954613	0.143479	1.01799	261.473	3	1	1	0	C486T:p.I162I	Non-essential
Rv0168	1.08566	0.280286	-0.805369	0.258171	0.0475181	0.942349	0.186443	1.0193	245.631	2	1	1	0	T492C:p.F164F	Non-essential
Rv0168	1.10221	0.280407	-0.821805	0.254404	0.0448723	0.945422	0.175574	1.018	261.262	1	1	1	0	C498G:p.A166A	Non-essential
Rv0168	1.07925	0.287595	-0.791658	0.266477	0.0543314	0.934493	0.214712	1.01881	251.273	1	1	1	0	G522C:p.L174L	Non-essential
Rv0168	1.11391	0.271982	-0.841925	0.244169	0.0369728	0.954613	0.143479	1.01799	261.473	1	1	1	0	C534T:p.I178I	Non-essential
Rv0168	1.05149	0.296535	-0.754956	0.282014	0.0687093	0.918161	0.275724	1.02071	230.589	1	2	0	2	G549A:p.L183L	Non-essential
Rv0168	1.08775	0.27835	-0.809399	0.255895	0.0455366	0.944599	0.178298	1.01929	245.727	0	1	1	0	T558C:p.I186I	Non-essential
Rv0168	0.780351	0.430637	-0.349714	0.55185	0.312955	0.662366	1.70231	1.04648	111.223	0	1	1	0	C654A:p.D218E	Non-essential
Rv0168	1.07415	0.287245	-0.786904	0.267416	0.0554657	0.933249	0.219457	1.01951	243.276	0	1	1	0	T657C:p.D219D	Non-essential
Rv0168	1.08273	0.285131	-0.7976	0.263345	0.0519342	0.937238	0.204719	1.0188	251.366	0	1	1	0	C708T:p.V236V	Non-essential
Rv0168	1.05258	0.295951	-0.756631	0.281167	0.067385	0.919508	0.270025	1.02036	234.155	0	1	1	0	T738C:p.G246G	Non-essential
Rv0168	0.718281	0.459139	-0.259142	0.639219	0.369582	0.604081	2.19091	1.04719	109.72	0	1	1	0	G742T:p.G248C	Non-essential
Rv0168	1.05258	0.295951	-0.756631	0.281167	0.067385	0.919508	0.270025	1.02036	234.155	0	1	1	0	T753C:p.G251G	Non-essential
Rv0168	1.08273	0.285131	-0.7976	0.263345	0.0519342	0.937238	0.204719	1.0188	251.366	0	3	0	1	C756T:p.V252V	Non-essential
Rv0169	0.820779	0.407204	-0.413575	0.496119	0.27277	0.703992	1.40175	1.04728	109.545	0	4	0	1	A23G:p.N8S	Non-essential
Rv0169	0.715072	0.462037	-0.253035	0.646141	0.373355	0.600184	2.22661	1.04674	110.677	0	2	0	1	G28C:p.A10P	Non-essential
Rv0169	0.72925	0.457127	-0.272123	0.626845	0.360034	0.613741	2.10248	1.0461	112.062	0	2	0	1	T58A:p.L20M	Non-essential
Rv0169	1.06633	0.292611	-0.773719	0.274409	0.0617475	0.926017	0.245948	1.01933	245.26	0	2	0	1	C148T:p.L50L	Non-essential
Rv0169	1.05258	0.295951	-0.756631	0.281167	0.067385	0.919508	0.270025	1.02036	234.155	0	2	0	1	T165C:p.G55G	Non-essential
Rv0169	1.05999	0.292448	-0.767544	0.275897	0.0628458	0.924761	0.250616	1.02025	235.218	4	1	1	0	A222G:p.V74V	Non-essential
Rv0169	1.07214	0.285077	-0.787065	0.265895	0.0540885	0.934744	0.213697	1.02011	236.779	3	1	1	0	A243G:p.T81T	Non-essential
Rv0169	1.0533	0.295481	-0.757821	0.280529	0.0667873	0.92018	0.267459	1.02037	234.03	2	52	0	2	T291C:p.R97R	Non-essential
Rv0169	1.09378	0.278413	-0.815366	0.254542	0.0444825	0.945805	0.173978	1.01862	253.587	1	1	1	0	C372T:p.T124T	Non-essential
Rv0169	0.820686	0.407275	-0.413412	0.496262	0.272881	0.703877	1.40253	1.04727	109.557	1	1	1	0	C384G:p.N128K	Non-essential
Rv0169	0.727002	0.453619	-0.273383	0.623958	0.360468	0.613436	2.10643	1.04764	108.788	0	1	1	0	G415A:p.V139I	Non-essential
Rv0169	1.05999	0.292448	-0.767544	0.275897	0.0628458	0.924761	0.250616	1.02025	235.218	0	1	1	0	A426G:p.V142V	Non-essential
Rv0169	1.08596	0.284289	-0.80167	0.261786	0.0508334	0.938577	0.200148	1.01879	251.559	0	1	1	0	G435A:p.V145V	Non-essential
Rv0169	1.1217	0.271645	-0.85006	0.242173	0.0362729	0.955455	0.14066	1.01783	263.567	0	1	1	0	C507T:p.N169N	Non-essential
Rv0169	1.07415	0.287245	-0.786904	0.267416	0.0554657	0.933249	0.219457	1.01951	243.276	0	1	1	0	T552C:p.D184D	Non-essential
Rv0169	0.729096	0.452174	-0.276923	0.620184	0.358205	0.615742	2.08583	1.04774	108.596	0	3	0	1	C598T:p.L200F	Non-essential
Rv0169	0.727475	0.454265	-0.27321	0.624441	0.360521	0.613347	2.10692	1.04727	109.55	0	3	0	1	T604G:p.S202A	Non-essential
Rv0169	1.11357	0.281054	-0.832513	0.25239	0.0455888	0.944707	0.178512	1.01807	260.384	0	2	0	1	G618A:p.Q206Q	Non-essential
Rv0169	1.0685	0.289996	-0.7785	0.271405	0.0586629	0.929507	0.232896	1.01946	243.749	1	1	1	0	T648G:p.A216A	Non-essential
Rv0169	0.716162	0.46024	-0.255922	0.642648	0.371639	0.601977	2.21032	1.04718	109.74	1	1	0	0	G664T:p.A222S	Non-essential
Rv0169	1.08454	0.285213	-0.799328	0.262981	0.0516836	0.93754	0.203677	1.01866	253.074	1	18	0	1	G675A:p.A225A	Non-essential
Rv0169	1.10994	0.27873	-0.831209	0.251122	0.0435538	0.947025	0.17018	1.01809	260.223	0	1	1	0	C699T:p.D233D	Non-essential
Rv0169	1.10994	0.27873	-0.831209	0.251122	0.0435538	0.947025	0.17018	1.01809	260.223	0	1	1	0	C840T:p.D280D	Non-essential
Rv0169	1.08321	0.284741	-0.798465	0.262868	0.0514741	0.937761	0.202807	1.01882	251.205	0	2	0	1	C864T:p.L288L	Non-essential
Rv0169	1.09501	0.27688	-0.818129	0.252856	0.0431799	0.947395	0.168653	1.01885	250.77	0	2	0	1	A930G:p.K310K	Non-essential
Rv0169	0.727681	0.453208	-0.274473	0.622811	0.35978	0.614144	2.10016	1.04767	108.735	0	2	0	1	G937T:p.A313S	Non-essential
Rv0169	1.04596	0.298964	-0.746995	0.285827	0.0717132	0.914604	0.288709	1.02061	231.563	0	2	0	1	A984C:p.L328L	Non-essential
Rv0169	0.657027	0.484322	-0.172704	0.737142	0.426362	0.54606	2.77769	1.04861	106.842	0	1	1	0	T1067C:p.L356S	Non-essential
Rv0169	0.722407	0.456375	-0.266032	0.631742	0.365167	0.608611	2.14969	1.04746	109.169	0	1	1	0	C1201G:p.P401A	Non-essential
Rv0169	1.10635	0.278985	-0.827361	0.252167	0.0433868	0.947199	0.169498	1.01802	261.115	0	1	1	0	G1254C:p.V418V	Non-essential
Rv0169	1.00699	0.337725	-0.66926	0.335381	0.108145	0.872656	0.453163	1.02376	203.852	0	1	1	0	G1324A:p.V442I	Non-essential
Rv0170	1.06879	0.286128	-0.782666	0.267712	0.0555016	0.933024	0.219608	1.02013	236.486	0	1	1	0	T108C:p.T36T	Non-essential
Rv0170	1.10994	0.27873	-0.831209	0.251122	0.0435538	0.947025	0.17018	1.01809	260.223	0	11	0	1	C216T:p.D72D	Non-essential
Rv0170	1.05258	0.295951	-0.756631	0.281167	0.067385	0.919508	0.270025	1.02036	234.155	0	2	0	1	T312C:p.G104G	Non-essential
Rv0170	0.65658	0.484598	-0.171982	0.738064	0.426831	0.545584	2.78303	1.04859	106.885	0	2	0	1	T389C:p.L130S	Non-essential
Rv0170	1.06101	0.294352	-0.766659	0.277426	0.0647298	0.922851	0.258649	1.02018	236.014	0	2	0	1	C415T:p.L139L	Non-essential
Rv0170	1.10994	0.27873	-0.831209	0.251122	0.0435538	0.947025	0.17018	1.01809	260.223	0	4	0	2	C420T:p.D140D	Non-essential
Rv0170	0.720944	0.457449	-0.263494	0.634514	0.36675	0.607002	2.16441	1.0474	109.299	1	1	1	0	C485T:p.A162V	Non-essential
Rv0170	1.1558	0.264768	-0.891034	0.229078	0.0310818	0.962059	0.119884	1.01782	263.677	1	5	0	1	A528C:p.I176I	Non-essential
Rv0170	0.799515	0.416087	-0.383427	0.520424	0.290855	0.685219	1.5328	1.04799	108.079	0	1	1	0	T536C:p.I179T	Non-essential
Rv0170	0.856799	0.410736	-0.446062	0.479384	0.254133	0.72335	1.27333	1.04017	126.865	0	1	1	0	A697C:p.R233R	Non-essential
Rv0170	1.06015	0.293796	-0.766353	0.277127	0.0644861	0.923107	0.257608	1.02038	233.968	0	1	1	0	T787C:p.L263L	Non-essential
Rv0170	0.730528	0.451271	-0.279258	0.617733	0.356741	0.617242	2.07258	1.04779	108.484	0	1	1	0	G799A:p.A267T	Non-essential
Rv0170	0.744891	0.443728	-0.301163	0.595695	0.342691	0.631677	1.9484	1.04794	108.183	0	1	1	0	G802A:p.V268I	Non-essential
Rv0170	0.790631	0.424606	-0.366025	0.537047	0.30273	0.67292	1.62255	1.0467	110.765	0	1	1	0	G856A:p.D286N	Non-essential
Rv0170	1.09847	0.281032	-0.817434	0.255839	0.0459353	0.944179	0.179934	1.01817	259.122	0	1	1	0	C951G:p.L317L	Non-essential
Rv0171	1.04705	0.298601	-0.748447	0.285183	0.0712276	0.915155	0.286604	1.02056	232.117	0	1	1	0	A192C:p.G64G	Non-essential
Rv0171	0.744891	0.443728	-0.301163	0.595695	0.342691	0.631677	1.9484	1.04794	108.183	0	1	1	0	G238A:p.V80I	Non-essential
Rv0171	1.16137	0.269206	-0.892161	0.2318	0.033007	0.959257	0.127563	1.01727	271.125	0	1	1	0	C246T:p.F82F	Non-essential
Rv0171	0.793314	0.419114	-0.3742	0.528308	0.296346	0.679474	1.57393	1.04797	108.122	0	2	0	1	G314A:p.R105K	Non-essential
Rv0171	0.794621	0.418073	-0.376548	0.526129	0.295102	0.680796	1.56455	1.04815	107.758	0	2	0	1	A616G:p.I206V	Non-essential
Rv0171	1.08781	0.279005	-0.808806	0.256483	0.0460724	0.944006	0.180497	1.01924	246.305	0	1	1	0	T633C:p.S211S	Non-essential
Rv0171	0.786997	0.42926	-0.357737	0.54544	0.308644	0.666809	1.6684	1.04602	112.237	0	1	1	0	G636C:p.E212D	Non-essential
Rv0171	1.02982	0.305391	-0.724432	0.296548	0.0817737	0.903199	0.332819	1.02156	222.442	0	1	1	0	A651G:p.L217L	Non-essential
Rv0171	1.0799	0.286801	-0.793096	0.265581	0.0537863	0.935108	0.212435	1.01888	250.471	0	1	1	0	C693T:p.R231R	Non-essential
Rv0171	1.0799	0.286801	-0.793096	0.265581	0.0537863	0.935108	0.212435	1.01888	250.471	0	1	1	0	C801T:p.R267R	Non-essential
Rv0171	0.669683	0.476676	-0.193006	0.711793	0.413081	0.559555	2.63028	1.04927	105.557	0	1	1	0	A965G:p.D322G	Non-essential
Rv0171	0.703041	0.470071	-0.23297	0.668625	0.385983	0.587256	2.34926	1.04616	111.932	0	1	1	0	G1018A:p.G340R	Non-essential
Rv0171	1.09811	0.282004	-0.816109	0.256809	0.047357	0.942552	0.185779	1.01819	258.868	0	2	1	1	G1146A:p.P382P	Non-essential
Rv0171	0.728573	0.453751	-0.274823	0.622794	0.359423	0.614488	2.0969	1.04734	109.422	0	2	0	1	C1184T:p.P395L	Non-essential
Rv0171	1.0543	0.294914	-0.759386	0.279725	0.0661344	0.920932	0.264659	1.02032	234.571	0	3	0	1	T1206C:p.A402A	Non-essential
Rv0171	1.10794	0.275226	-0.832718	0.248412	0.0402582	0.950744	0.156763	1.01803	260.909	0	2	0	1	G1266A:p.T422T	Non-essential
Rv0171	1.05919	0.292972	-0.76622	0.2766	0.0632622	0.924208	0.252389	1.02007	237.178	0	3	0	1	A1281G:p.P427P	Non-essential
Rv0171	0.7197	0.45825	-0.26145	0.636724	0.368044	0.605677	2.17649	1.04734	109.41	0	1	1	0	C1298G:p.A433G	Non-essential
Rv0171	1.02117	0.308732	-0.712442	0.302332	0.0874346	0.896811	0.358066	1.02205	217.962	0	1	1	0	A1308G:p.L436L	Non-essential
Rv0171	0.624257	0.497157	-0.1271	0.796398	0.457018	0.514904	3.14552	1.04958	104.972	0	3	0	1	G1345A:p.V449I	Non-essential
Rv0171	1.05919	0.292972	-0.76622	0.2766	0.0632622	0.924208	0.252389	1.02007	237.178	0	2	0	1	A1371G:p.P457P	Non-essential
Rv0171	1.09494	0.282308	-0.812635	0.25783	0.0477504	0.942097	0.1874	1.01827	257.918	3	1	1	0	C1386A:p.P462P	Non-essential
Rv0171	1.1217	0.271645	-0.85006	0.242173	0.0362729	0.955455	0.14066	1.01783	263.567	1	2	0	1	C1500T:p.N500N	Non-essential
Rv0172	1.07733	0.285384	-0.791946	0.264899	0.0529504	0.936021	0.208949	1.01926	245.992	1	6	0	1	T123C:p.Y41Y	Not annotated
Rv0172	1.09948	0.281261	-0.81822	0.255813	0.0465459	0.943487	0.182442	1.01816	259.244	0	1	1	0	G261T:p.V87V	Not annotated
Rv0172	1.12676	0.270883	-0.855877	0.240409	0.0375421	0.954603	0.145774	1.01855	254.373	0	5	0	1	C315A:p.I105I	Not annotated
Rv0172	0.729187	0.452127	-0.27706	0.620043	0.358117	0.615832	2.08504	1.04774	108.594	0	1	1	0	C316T:p.L106F	Not annotated
Rv0172	1.0664	0.292595	-0.77381	0.274376	0.0617148	0.926053	0.245809	1.01932	245.341	0	1	1	0	G444T:p.L148L	Not annotated
Rv0172	1.12214	0.271381	-0.85076	0.241842	0.036016	0.955755	0.139627	1.01781	263.736	0	1	1	0	C453T:p.S151S	Not annotated
Rv0172	1.0564	0.293626	-0.76277	0.27795	0.0645492	0.922728	0.257877	1.0203	234.735	0	3	0	1	T456C:p.V152V	Not annotated
Rv0172	0.806895	0.41187	-0.395025	0.510438	0.283526	0.692812	1.47889	1.04813	107.804	0	5	0	1	T563C:p.I188T	Not annotated
Rv0172	1.1217	0.271645	-0.85006	0.242173	0.0362729	0.955455	0.14066	1.01783	263.567	0	1	1	0	C663T:p.N221N	Not annotated
Rv0172	1.05612	0.295884	-0.760232	0.280161	0.0666507	0.920399	0.266873	1.01992	238.795	0	1	1	0	G753A:p.L251L	Not annotated
Rv0172	0.730528	0.451271	-0.279258	0.617733	0.356741	0.617242	2.07258	1.04779	108.484	0	1	1	0	G787A:p.A263T	Not annotated
Rv0172	0.727397	0.454765	-0.272632	0.625195	0.360794	0.613091	2.10942	1.04723	109.635	0	1	1	0	C794T:p.A265V	Not annotated
Rv0172	1.1202	0.272521	-0.847675	0.243279	0.0371708	0.954416	0.144277	1.01787	263.026	0	1	1	0	C804T:p.F268F	Not annotated
Rv0172	0.727029	0.453641	-0.273389	0.623965	0.360464	0.61344	2.1064	1.04763	108.812	0	2	0	1	G904T:p.V302F	Not annotated
Rv0172	1.10815	0.276645	-0.831509	0.249646	0.0411355	0.949806	0.160326	1.01806	260.516	0	2	0	1	C984G:p.S328S	Not annotated
Rv0172	1.12214	0.271381	-0.85076	0.241842	0.036016	0.955755	0.139627	1.01781	263.736	0	2	0	1	C1026T:p.S342S	Not annotated
Rv0172	0.964928	0.356182	-0.608746	0.369128	0.137135	0.840382	0.593948	1.02402	201.86	0	2	0	1	C1162G:p.L388V	Not annotated
Rv0172	1.1	0.281359	-0.818644	0.255781	0.0463011	0.943782	0.181436	1.01807	260.375	1	3	0	1	G1179T:p.A393A	Not annotated
Rv0172	1.11225	0.277375	-0.834874	0.249382	0.0418276	0.948938	0.163141	1.01793	262.191	0	1	1	0	C1182T:p.Y394Y	Not annotated
Rv0172	1.0799	0.286801	-0.793096	0.265581	0.0537863	0.935108	0.212435	1.01888	250.471	0	1	1	0	C1194T:p.R398R	Not annotated
Rv0172	1.07933	0.28722	-0.792113	0.26611	0.0542802	0.934548	0.214498	1.01887	250.598	0	1	1	0	C1236T:p.G412G	Not annotated
Rv0172	1.05258	0.295951	-0.756631	0.281167	0.067385	0.919508	0.270025	1.02036	234.155	0	2	0	1	T1338C:p.G446G	Not annotated
Rv0172	1.09434	0.282707	-0.811632	0.258336	0.0481964	0.941587	0.189239	1.01826	258.004	0	2	0	1	C1389A:p.A463A	Not annotated
Rv0172	1.1006	0.280961	-0.819634	0.25528	0.0458657	0.94428	0.179648	1.01808	260.301	1	183	0	1	G1416T:p.P472P	Not annotated
Rv0172	1.06101	0.294352	-0.766659	0.277426	0.0647298	0.922851	0.258649	1.02018	236.014	0	2	1	1	C1453T:p.L485L	Not annotated
Rv0172	1.11391	0.271982	-0.841925	0.244169	0.0369728	0.954613	0.143479	1.01799	261.473	0	2	0	1	C1464T:p.I488I	Not annotated
Rv0172	1.05919	0.292972	-0.76622	0.2766	0.0632622	0.924208	0.252389	1.02007	237.178	7	183	0	0	A1479G:p.P493P	Not annotated
Rv0172	1.05999	0.292448	-0.767544	0.275897	0.0628458	0.924761	0.250616	1.02025	235.218	3	60	0	1	A1518G:p.V506V	Not annotated
Rv0172	1.09801	0.282022	-0.815993	0.256848	0.0473818	0.942523	0.185882	1.01819	258.835	0	1	1	0	G1524A:p.P508P	Not annotated
Rv0172	1.05847	0.293433	-0.765039	0.277224	0.0638306	0.923567	0.254811	1.02006	237.229	0	1	1	0	A1548G:p.A516A	Not annotated
Rv0172	1.09794	0.282035	-0.815908	0.256877	0.0473997	0.942503	0.185955	1.0182	258.81	0	2	0	1	G1551A:p.P517P	Not annotated
Rv0173	1.09554	0.282019	-0.813522	0.257425	0.0475932	0.942271	0.186752	1.01828	257.806	0	2	0	1	G30T:p.V10V	Non-essential
Rv0173	0.728723	0.452394	-0.276329	0.620804	0.358584	0.615353	2.08927	1.04773	108.619	0	1	1	0	C76G:p.L26V	Non-essential
Rv0173	1.08781	0.279005	-0.808806	0.256483	0.0460724	0.944006	0.180497	1.01924	246.305	0	3	0	1	T204C:p.S68S	Non-essential
Rv0173	0.826904	0.405191	-0.421713	0.49001	0.268125	0.708816	1.36913	1.04694	110.258	0	2	0	1	A251G:p.K84R	Non-essential
Rv0173	0.72682	0.453718	-0.273102	0.624251	0.360647	0.613252	2.10807	1.04764	108.794	3	39	0	8	T362C:p.V121A	Non-essential
Rv0173	1.06015	0.293796	-0.766353	0.277127	0.0644861	0.923107	0.257608	1.02038	233.968	1	1	1	0	T424C:p.L142L	Non-essential
Rv0173	1.06101	0.294352	-0.766659	0.277426	0.0647298	0.922851	0.258649	1.02018	236.014	1	1	1	0	C499T:p.L167L	Non-essential
Rv0173	0.527159	0.590691	0.0635325	1.12052	0.572011	0.396956	4.99477	1.03528	142.649	0	1	1	0	G514T:p.G172W	Non-essential
Rv0173	1.08087	0.286285	-0.794584	0.264865	0.0532448	0.935739	0.210176	1.01882	251.126	0	1	1	0	C570T:p.A190A	Non-essential
Rv0173	1.08566	0.280286	-0.805369	0.258171	0.0475181	0.942349	0.186443	1.0193	245.631	0	1	1	0	T573C:p.F191F	Non-essential
Rv0173	1.06334	0.292129	-0.771216	0.274728	0.061889	0.925818	0.246549	1.01972	240.955	0	1	1	0	G660A:p.L220L	Non-essential
Rv0173	1.09847	0.281032	-0.817434	0.255839	0.0459353	0.944179	0.179934	1.01817	259.122	0	4	0	1	C690G:p.L230L	Non-essential
Rv0173	1.05919	0.292972	-0.76622	0.2766	0.0632622	0.924208	0.252389	1.02007	237.178	0	3	0	1	A717G:p.P239P	Non-essential
Rv0173	1.10994	0.27873	-0.831209	0.251122	0.0435538	0.947025	0.17018	1.01809	260.223	0	3	0	1	C837T:p.D279D	Non-essential
Rv0173	0.60075	0.544379	-0.0563706	0.906166	0.498176	0.470905	3.71	1.03825	132.598	0	6	0	1	G1084A:p.E362K	Non-essential
Rv0173	1.11391	0.271982	-0.841925	0.244169	0.0369728	0.954613	0.143479	1.01799	261.473	0	2	0	1	C1104T:p.I368I	Non-essential
Rv0174	1.06859	0.289999	-0.77859	0.271385	0.0587	0.929467	0.233053	1.01945	243.901	0	3	0	1	A60C:p.A20A	Non-essential
Rv0174	1.07933	0.28722	-0.792113	0.26611	0.0542802	0.934548	0.214498	1.01887	250.598	8	41	0	1	C153T:p.G51G	Non-essential
Rv0174	1.0564	0.293626	-0.76277	0.27795	0.0645492	0.922728	0.257877	1.0203	234.735	7	1	1	0	T204C:p.V68V	Non-essential
Rv0174	1.06879	0.286128	-0.782666	0.267712	0.0555016	0.933024	0.219608	1.02013	236.486	6	2	0	1	T207C:p.T69T	Non-essential
Rv0174	0.755041	0.44477	-0.31027	0.589067	0.337749	0.636744	1.90597	1.046	112.265	6	2	0	1	A227G:p.Q76R	Non-essential
Rv0174	0.591431	0.518712	-0.0727183	0.877046	0.492376	0.479189	3.62492	1.04734	109.407	5	1	1	0	G236A:p.R79Q	Non-essential
Rv0174	1.08089	0.286294	-0.794592	0.264869	0.0532496	0.935734	0.210196	1.01882	251.15	0	1	1	0	C255T:p.A85A	Non-essential
Rv0174	1.10635	0.278985	-0.827361	0.252167	0.0433868	0.947199	0.169498	1.01802	261.115	189	1	0	0	G312C:p.V104V	Non-essential
Rv0174	0.786242	0.427193	-0.359049	0.543335	0.307144	0.668353	1.6567	1.04659	111.006	0	1	1	0	T358C:p.Y120H	Non-essential
Rv0174	1.08853	0.281573	-0.806955	0.258673	0.0479265	0.941834	0.188126	1.01873	252.192	0	1	1	0	C369T:p.S123S	Non-essential
Rv0174	1.11366	0.273321	-0.840334	0.245426	0.0377637	0.953718	0.146669	1.01792	262.353	0	1	1	0	C393G:p.T131T	Non-essential
Rv0174	1.11391	0.271982	-0.841925	0.244169	0.0369728	0.954613	0.143479	1.01799	261.473	0	1	1	0	C408T:p.I136I	Non-essential
Rv0174	1.1006	0.280961	-0.819634	0.25528	0.0458657	0.94428	0.179648	1.01808	260.301	0	1	1	0	G414T:p.P138P	Non-essential
Rv0174	1.06015	0.293796	-0.766353	0.277127	0.0644861	0.923107	0.257608	1.02038	233.968	0	1	1	0	T439C:p.L147L	Non-essential
Rv0174	1.05149	0.296535	-0.754956	0.282014	0.0687093	0.918161	0.275724	1.02071	230.589	0	1	1	0	G471A:p.L157L	Non-essential
Rv0174	1.1	0.281359	-0.818644	0.255781	0.0463011	0.943782	0.181436	1.01807	260.375	0	1	1	0	G516T:p.A172A	Non-essential
Rv0174	1.07609	0.288349	-0.787744	0.26796	0.0560017	0.932687	0.221704	1.01925	246.175	0	2	1	1	A543G:p.Q181Q	Non-essential
Rv0174	1.00482	0.330759	-0.674064	0.329172	0.102309	0.879341	0.425922	1.02477	196.322	0	6	0	1	A562G:p.K188E	Non-essential
Rv0174	1.11391	0.271982	-0.841925	0.244169	0.0369728	0.954613	0.143479	1.01799	261.473	0	3	0	1	C645T:p.I215I	Non-essential
Rv0174	1.11357	0.281054	-0.832513	0.25239	0.0455888	0.944707	0.178512	1.01807	260.384	0	2	0	1	G684A:p.Q228Q	Non-essential
Rv0174	1.10734	0.275479	-0.831859	0.248775	0.0406449	0.950299	0.158333	1.01805	260.691	0	2	0	1	C687T:p.T229T	Non-essential
Rv0174	1.08454	0.285213	-0.799328	0.262981	0.0516836	0.93754	0.203677	1.01866	253.074	0	2	0	1	G690A:p.A230A	Non-essential
Rv0174	0.754875	0.436748	-0.318127	0.57857	0.331831	0.642834	1.85598	1.04868	106.712	0	5	0	1	A691G:p.T231A	Non-essential
Rv0174	1.07415	0.287245	-0.786904	0.267416	0.0554657	0.933249	0.219457	1.01951	243.276	0	2	0	1	T699C:p.D233D	Non-essential
Rv0174	1.0564	0.293626	-0.76277	0.27795	0.0645492	0.922728	0.257877	1.0203	234.735	0	1	1	0	T750C:p.V250V	Non-essential
Rv0174	0.725536	0.452861	-0.272675	0.624174	0.360606	0.613183	2.10769	1.04809	107.887	0	1	1	0	T777G:p.D259E	Non-essential
Rv0174	0.728854	0.452313	-0.276542	0.620581	0.358448	0.615493	2.08804	1.04773	108.608	0	2	0	1	C898G:p.L300V	Non-essential
Rv0174	1.08321	0.284741	-0.798465	0.262868	0.0514741	0.937761	0.202807	1.01882	251.205	0	2	0	1	C933T:p.L311L	Non-essential
Rv0174	0.72893	0.453516	-0.275415	0.622167	0.359047	0.614873	2.09348	1.04735	109.386	0	2	0	1	C1109T:p.P370L	Non-essential
Rv0174	1.07415	0.287245	-0.786904	0.267416	0.0554657	0.933249	0.219457	1.01951	243.276	1	3	0	1	T1191C:p.D397D	Non-essential
Rv0174	1.09932	0.278639	-0.820681	0.253465	0.0512095	0.940373	0.201708	1.02227	216.046	0	1	1	0	T1203A:p.I401I	Non-essential
Rv0174	1.05517	0.295444	-0.759728	0.279997	0.0662611	0.920803	0.265202	1.02012	236.667	0	1	1	0	A1224G:p.G408G	Non-essential
Rv0174	22.1602	0.289886	-21.8703	0.0130814	3.19e-06	0.99999	1.19e-05	1.01264	356.394	0	1	1	0	G1251C:p.P417P	Non-essential
Rv0174	49.9955	0.346951	-49.6486	0.00693965	1.04e-21	1	3.87e-21	1.00618	643.415	0	2	0	1	T1254G:p.G418G	Non-essential
Rv0174	1.08517	0.2848	-0.800372	0.262447	0.0512117	0.938077	0.201718	1.01866	253.023	0	2	0	1	G1344A:p.P448P	Non-essential
Rv0174	0.728746	0.453657	-0.275089	0.622517	0.359254	0.614661	2.09536	1.04734	109.417	0	2	0	1	C1355G:p.P452R	Non-essential
Rv0174	0.544618	0.570428	0.0258103	1.04739	0.550137	0.418921	4.57018	1.0372	135.97	1	1	2	0	C1538T:p.P513L	Non-essential
Rv0175	0.726901	0.454956	-0.271945	0.625884	0.361231	0.612642	2.11342	1.04725	109.598	0	1	1	0	C11A:p.A4E	Non-essential
Rv0175	1.09496	0.283041	-0.811917	0.258494	0.0487381	0.940965	0.191475	1.01826	258.025	0	1	1	0	C39T:p.A13A	Non-essential
Rv0175	0.738931	0.447761	-0.291171	0.605958	0.349073	0.625106	2.00414	1.04752	109.04	0	1	1	0	G49A:p.G17S	Non-essential
Rv0175	1.05258	0.295951	-0.756631	0.281167	0.067385	0.919508	0.270025	1.02036	234.155	0	6	0	1	T222C:p.G74G	Non-essential
Rv0175	0.718227	0.458772	-0.259455	0.638756	0.369399	0.604254	2.18919	1.04728	109.547	0	2	0	1	G266C:p.R89P	Non-essential
Rv0175	1.11812	0.278236	-0.83988	0.248843	0.0426867	0.948061	0.166641	1.01796	261.823	0	3	0	1	G270A:p.E90E	Non-essential
Rv0175	0.822225	0.40638	-0.415845	0.494244	0.271346	0.705475	1.3917	1.0473	109.496	1	1	1	0	G347A:p.S116N	Non-essential
Rv0175	0.908961	0.376361	-0.5326	0.414056	0.212653	0.76684	1.00937	1.0448	114.969	1	1	1	0	T413C:p.M138T	Non-essential
Rv0175	0.822066	0.406464	-0.415602	0.494442	0.271496	0.70532	1.39275	1.0473	109.496	1	183	0	1	A439G:p.S147G	Non-essential
Rv0175	1.09345	0.283611	-0.80984	0.259373	0.0493415	0.94026	0.193969	1.01832	257.199	0	1	1	0	C483T:p.R161R	Non-essential
Rv0175	1.08596	0.284289	-0.80167	0.261786	0.0508334	0.938577	0.200148	1.01879	251.559	0	1	1	0	G516A:p.V172V	Non-essential
Rv0175	1.09638	0.282001	-0.81438	0.257211	0.0476215	0.942246	0.186869	1.01825	258.163	0	1	1	0	C528A:p.V176V	Non-essential
Rv0175	1.07925	0.287595	-0.791658	0.266477	0.0543314	0.934493	0.214712	1.01881	251.273	0	2	0	1	G594C:p.L198L	Non-essential
Rv0176	0.661228	0.480091	-0.181137	0.72606	0.421029	0.551429	2.71768	1.04937	105.364	0	3	0	1	A71G:p.H24R	Non-essential
Rv0176	0.729684	0.452862	-0.276822	0.620628	0.358213	0.615708	2.08591	1.04736	109.366	0	2	0	1	C122T:p.A41V	Non-essential
Rv0176	1.0564	0.293626	-0.76277	0.27795	0.0645492	0.922728	0.257877	1.0203	234.735	2	1	0	0	T222C:p.V74V	Non-essential
Rv0176	0.688827	0.471087	-0.21774	0.683897	0.396221	0.576726	2.45247	1.04802	108.014	1	6	0	1	T232G:p.L78V	Non-essential
Rv0176	0.700096	0.456727	-0.243369	0.652378	0.380212	0.593009	2.29259	1.05153	101.393	0	1	1	0	A244G:p.I82V	Non-essential
Rv0176	1.07933	0.28722	-0.792113	0.26611	0.0542802	0.934548	0.214498	1.01887	250.598	0	1	1	0	C303T:p.G101G	Non-essential
Rv0176	1.10815	0.276645	-0.831509	0.249646	0.0411355	0.949806	0.160326	1.01806	260.516	0	2	0	1	C306G:p.S102S	Non-essential
Rv0176	1.10279	0.280015	-0.822778	0.253915	0.0444491	0.945907	0.173841	1.01801	261.188	8	1	1	0	C648G:p.P216P	Non-essential
Rv0176	1.10501	0.279866	-0.825149	0.25327	0.044137	0.946278	0.172564	1.01793	262.247	8	2	0	1	G678C:p.A226A	Non-essential
Rv0176	1.1187	0.273022	-0.845679	0.244053	0.0374368	0.954045	0.145349	1.01774	264.779	8	2	0	1	G699A:p.R233R	Non-essential
Rv0176	1.05919	0.292972	-0.76622	0.2766	0.0632622	0.924208	0.252389	1.02007	237.178	7	1	1	0	A801G:p.P267P	Non-essential
Rv0176	1.08454	0.285213	-0.799328	0.262981	0.0516836	0.93754	0.203677	1.01866	253.074	7	1	1	0	G810A:p.A270A	Non-essential
Rv0176	0.456666	0.607827	0.151161	1.33101	0.637557	0.332436	6.57391	1.03605	139.886	2	1	1	0	C848G:p.P283R	Non-essential
Rv0176	1.07733	0.285384	-0.791946	0.264899	0.0529504	0.936021	0.208949	1.01926	245.992	0	1	1	0	T864C:p.Y288Y	Non-essential
Rv0176	0.723508	0.455679	-0.267829	0.629819	0.364024	0.609782	2.13911	1.0475	109.073	0	1	1	0	C952T:p.P318S	Non-essential
Rv0177	1.09521	0.282708	-0.812498	0.258131	0.0483803	0.941371	0.189998	1.01828	257.784	0	1	1	0	C9T:p.P3P	Non-essential
Rv0177	0.633485	0.492914	-0.140572	0.778099	0.447912	0.524051	3.032	1.04944	105.234	0	2	0	1	T55C:p.S19P	Non-essential
Rv0177	1.10022	0.278817	-0.821404	0.253419	0.041497	0.949153	0.161796	1.01846	255.542	6	1	0	0	A102T:p.A34A	Non-essential
Rv0177	1.02738	0.308351	-0.719029	0.300133	0.0848603	0.89976	0.346546	1.02123	225.569	0	1	1	0	A174C:p.R58R	Non-essential
Rv0177	1.03717	0.304115	-0.733057	0.293216	0.0782395	0.907224	0.317213	1.02078	229.921	0	1	1	0	A213G:p.R71R	Non-essential
Rv0177	1.08566	0.280286	-0.805369	0.258171	0.0475181	0.942349	0.186443	1.0193	245.631	0	1	1	0	T249C:p.F83F	Non-essential
Rv0177	0.775953	0.435434	-0.340519	0.56116	0.31937	0.655696	1.75358	1.04577	112.778	0	1	1	0	G268C:p.E90Q	Non-essential
Rv0177	1.16945	0.261934	-0.907511	0.223981	0.017685	0.976749	0.0672819	1.01973	240.75	0	2	0	1	C294A:p.G98G	Non-essential
Rv0177	1.11357	0.281054	-0.832513	0.25239	0.0455888	0.944707	0.178512	1.01807	260.384	0	2	0	1	G309A:p.Q103Q	Non-essential
Rv0177	1.07797	0.283129	-0.794843	0.26265	0.0513612	0.93793	0.202338	1.01979	240.181	1	1	1	0	A321G:p.R107R	Non-essential
Rv0178	1.10815	0.276645	-0.831509	0.249646	0.0411355	0.949806	0.160326	1.01806	260.516	0	2	0	1	C78G:p.S26S	Non-essential
Rv0178	0.63244	0.495775	-0.136665	0.783908	0.450194	0.521824	3.06008	1.04871	106.636	0	2	0	1	C80A:p.A27E	Non-essential
Rv0178	0.705899	0.466408	-0.239491	0.660729	0.382198	0.59112	2.31197	1.04668	110.794	0	2	0	1	C133G:p.R45G	Non-essential
Rv0178	1.069	0.289101	-0.779904	0.270441	0.0581746	0.930048	0.230838	1.0196	242.25	0	2	0	1	T171C:p.D57D	Non-essential
Rv0178	0.729684	0.452862	-0.276822	0.620628	0.358213	0.615708	2.08591	1.04736	109.366	0	2	0	1	C182T:p.A61V	Non-essential
Rv0178	0.627841	0.494693	-0.133148	0.787927	0.453105	0.518842	3.09626	1.0498	104.556	0	2	0	1	G187A:p.A63T	Non-essential
Rv0178	0.603088	0.510192	-0.0928959	0.845966	0.479582	0.492073	3.44393	1.04818	107.691	0	1	1	0	C223G:p.R75G	Non-essential
Rv0178	1.1	0.281359	-0.818644	0.255781	0.0463011	0.943782	0.181436	1.01807	260.375	0	1	1	0	G285T:p.A95A	Non-essential
Rv0178	0.775953	0.435434	-0.340519	0.56116	0.31937	0.655696	1.75358	1.04577	112.778	0	1	1	0	G304C:p.E102Q	Non-essential
Rv0178	1.11366	0.273321	-0.840334	0.245426	0.0377637	0.953718	0.146669	1.01792	262.353	0	10	0	1	C360G:p.T120T	Non-essential
Rv0178	1.06997	0.289041	-0.780924	0.270139	0.0577431	0.930626	0.22902	1.01963	241.927	0	2	0	1	T573G:p.V191V	Non-essential
Rv0178	0.810523	0.410193	-0.400329	0.506084	0.280283	0.696181	1.45539	1.04806	107.95	0	2	0	1	A577G:p.I193V	Non-essential
Rv0178	1.09108	0.284334	-0.806744	0.260599	0.0497525	0.93985	0.195669	1.01849	255.109	1	1	0	0	G678C:p.R226R	Non-essential
Rv0178	1.06101	0.294352	-0.766659	0.277426	0.0647298	0.922851	0.258649	1.02018	236.014	0	1	1	0	C682T:p.L228L	Non-essential
Rv0183	0.652893	0.487769	-0.165125	0.747089	0.431157	0.541146	2.83261	1.048	108.06	0	1	1	0	A89G:p.Q30R	Non-essential
Rv0183	0.69931	0.457943	-0.241367	0.65485	0.381362	0.591808	2.3038	1.05117	102.036	0	2	0	1	G236A:p.R79K	Non-essential
Rv0183	1.0543	0.294914	-0.759386	0.279725	0.0661344	0.920932	0.264659	1.02032	234.571	0	2	0	1	T354C:p.A118A	Non-essential
Rv0183	1.05505	0.294438	-0.760611	0.279075	0.065532	0.92161	0.262079	1.02033	234.471	189	1	0	0	T525C:p.P175P	Non-essential
Rv0184	1.10559	0.279477	-0.826112	0.252785	0.0437201	0.946756	0.17086	1.01793	262.174	0	1	1	0	G69C:p.P23P	Non-essential
Rv0184	0.813559	0.411235	-0.402325	0.505477	0.279813	0.696663	1.452	1.04717	109.763	0	1	1	0	A157G:p.N53D	Non-essential
Rv0184	1.07214	0.285077	-0.787065	0.265895	0.0540885	0.934744	0.213697	1.02011	236.779	0	1	1	0	A183G:p.T61T	Non-essential
Rv0184	1.09378	0.278413	-0.815366	0.254542	0.0444825	0.945805	0.173978	1.01862	253.587	0	1	1	0	C198T:p.T66T	Non-essential
Rv0184	1.13428	0.276041	-0.858237	0.243362	0.0398933	0.951228	0.155283	1.01758	266.905	0	1	1	0	C270T:p.D90D	Non-essential
Rv0184	1.06015	0.293796	-0.766353	0.277127	0.0644861	0.923107	0.257608	1.02038	233.968	0	1	1	0	T484C:p.L162L	Non-essential
Rv0184	1.10994	0.27873	-0.831209	0.251122	0.0435538	0.947025	0.17018	1.01809	260.223	0	1	1	0	C573T:p.D191D	Non-essential
Rv0184	1.0533	0.295481	-0.757821	0.280529	0.0667873	0.92018	0.267459	1.02037	234.03	0	1	1	0	T600C:p.R200R	Non-essential
Rv0184	1.22668	0.257798	-0.968882	0.210159	0.0142761	0.981028	0.0541252	1.01955	242.827	0	1	1	0	G645C:p.A215A	Non-essential
Rv0184	1.01458	0.337561	-0.677015	0.33271	0.104851	0.876361	0.437747	1.02382	203.356	0	1	1	0	G658T:p.A220S	Non-essential
Rv0184	1.05127	0.296123	-0.75515	0.281681	0.068122	0.918676	0.273195	1.02048	232.917	0	1	1	0	A729G:p.A243A	Non-essential
Rv0185	1.09326	0.28365	-0.809605	0.259453	0.0493966	0.940196	0.194197	1.01833	257.126	0	2	0	1	C246T:p.R82R	Non-essential
Rv0185	0.726974	0.454918	-0.272055	0.625769	0.361161	0.612714	2.11278	1.04725	109.597	0	2	0	1	C263T:p.A88V	Non-essential
Rv0185	1.08775	0.27835	-0.809399	0.255895	0.0455366	0.944599	0.178298	1.01929	245.727	0	2	0	1	T309C:p.I103I	Non-essential
Rv0186	0.755041	0.44477	-0.31027	0.589067	0.337749	0.636744	1.90597	1.046	112.265	0	2	0	1	A86G:p.Q29R	Not annotated
Rv0186	1.06919	0.289548	-0.77964	0.270811	0.0581256	0.930115	0.230631	1.01947	243.677	0	2	0	1	T183G:p.P61P	Not annotated
Rv0186	0.72659	0.446326	-0.280264	0.614275	0.355956	0.61789	2.06549	1.05048	103.283	2	1	1	0	A274G:p.K92E	Not annotated
Rv0186	1.05847	0.293433	-0.765039	0.277224	0.0638306	0.923567	0.254811	1.02006	237.229	2	1	1	0	A330G:p.A110A	Not annotated
Rv0186	0.946865	0.341064	-0.605801	0.360203	0.16638	0.816875	0.745894	1.04304	119.2	0	1	1	0	C433T:p.Q145X	Not annotated
Rv0186	0.658387	0.486909	-0.171477	0.739548	0.426733	0.545746	2.78191	1.0476	108.881	0	1	1	0	T473C:p.L158P	Not annotated
Rv0186	1.1003	0.281434	-0.818864	0.255779	0.0463467	0.943731	0.181624	1.01806	260.527	0	1	1	0	G759T:p.A253A	Not annotated
Rv0186	0.73287	0.451191	-0.281679	0.615649	0.355049	0.618922	2.05734	1.04738	109.336	0	1	1	0	C916T:p.P306S	Not annotated
Rv0186	1.25096	0.252182	-0.99878	0.201591	0.0115902	0.98443	0.0438224	1.01927	245.922	0	1	1	0	C933T:p.N311N	Not annotated
Rv0186	1.07638	0.288359	-0.788021	0.267897	0.0559587	0.932738	0.221524	1.01922	246.472	0	1	1	0	A969G:p.Q323Q	Not annotated
Rv0186	1.11812	0.278236	-0.83988	0.248843	0.0426867	0.948061	0.166641	1.01796	261.823	0	1	1	0	G1254A:p.E418E	Not annotated
Rv0186	1.12214	0.271381	-0.85076	0.241842	0.036016	0.955755	0.139627	1.01781	263.736	0	1	1	0	C1329T:p.S443S	Not annotated
Rv0186	0.946872	0.341055	-0.605817	0.360191	0.166367	0.816888	0.745826	1.04304	119.198	0	1	1	0	C1483T:p.Q495X	Not annotated
Rv0186	1.05431	0.29569	-0.758623	0.280458	0.0667167	0.920283	0.267156	1.02018	236.024	0	1	1	0	T1659C:p.G553G	Not annotated
Rv0186	0.96454	0.390112	-0.574428	0.404454	0.229681	0.748958	1.11429	1.04333	118.486	0	1	1	0	A1834T:p.M612L	Not annotated
Rv0186	0.799354	0.41586	-0.383494	0.520245	0.290798	0.685253	1.53237	1.04808	107.906	0	1	1	0	T1838C:p.I613T	Not annotated
Rv0186	0.772752	0.41344	-0.359312	0.535023	0.311067	0.665565	1.68741	1.05667	93.141	0	1	1	0	C1936T:p.R646X	Not annotated
Rv0186	1.11306	0.277888	-0.835172	0.249661	0.0422876	0.948409	0.165014	1.01792	262.38	0	1	1	0	C1953T:p.Y651Y	Not annotated
Rv0186	0.726655	0.455926	-0.270728	0.627431	0.361972	0.611888	2.12021	1.04701	110.113	0	1	1	0	C2018T:p.A673V	Not annotated
Rv0187	0.820695	0.407252	-0.413443	0.496228	0.272853	0.703906	1.40233	1.04728	109.547	0	1	1	0	A22G:p.N8D	Non-essential
Rv0187	1.08566	0.280286	-0.805369	0.258171	0.0475181	0.942349	0.186443	1.0193	245.631	0	1	1	0	T45C:p.F15F	Non-essential
Rv0187	1.09684	0.277657	-0.819179	0.253143	0.0435845	0.946922	0.170306	1.01861	253.647	0	1	1	0	G270A:p.T90T	Non-essential
Rv0187	0.733002	0.450806	-0.282196	0.615013	0.354784	0.619225	2.05496	1.0475	109.088	0	1	1	0	T308C:p.V103A	Non-essential
Rv0187	0.78133	0.430267	-0.351063	0.550685	0.312178	0.663169	1.69617	1.04646	111.282	0	1	1	0	A416G:p.D139G	Non-essential
Rv0187	0.727015	0.454879	-0.272136	0.62568	0.361111	0.612765	2.11232	1.04726	109.586	0	2	0	1	C455T:p.A152V	Non-essential
Rv0188	0.633485	0.492914	-0.140572	0.778099	0.447912	0.524051	3.032	1.04944	105.234	0	2	0	1	T19C:p.S7P	Non-essential
Rv0188	1.10121	0.279898	-0.821316	0.254173	0.0451071	0.945141	0.176536	1.01816	259.326	0	2	0	1	G237T:p.S79S	Non-essential
Rv0188	0.820749	0.407221	-0.413529	0.496158	0.272799	0.703962	1.40195	1.04728	109.546	0	2	0	1	A422G:p.N141S	Non-essential
Rv0191	1.05919	0.292972	-0.76622	0.2766	0.0632622	0.924208	0.252389	1.02007	237.178	0	2	0	1	A120G:p.P40P	Non-essential
Rv0191	1.2166	0.259495	-0.957108	0.213295	0.0157353	0.979202	0.0597455	1.01955	242.773	0	2	0	1	C198T:p.A66A	Non-essential
Rv0191	0.621058	0.499216	-0.121842	0.803815	0.460451	0.511442	3.1893	1.04939	105.331	0	2	0	1	G637A:p.A213T	Non-essential
Rv0191	1.08853	0.281573	-0.806955	0.258673	0.0479265	0.941834	0.188126	1.01873	252.192	0	3	0	1	C813T:p.S271S	Non-essential
Rv0191	1.10279	0.280015	-0.822778	0.253915	0.0444491	0.945907	0.173841	1.01801	261.188	0	1	1	0	C819G:p.P273P	Non-essential
Rv0191	1.06879	0.286128	-0.782666	0.267712	0.0555016	0.933024	0.219608	1.02013	236.486	0	1	1	0	T990C:p.T330T	Non-essential
Rv0191	0.716629	0.459981	-0.256648	0.641868	0.371171	0.602452	2.20589	1.04719	109.732	0	1	1	0	G1031A:p.G344D	Non-essential
Rv0191	1.10279	0.280015	-0.822778	0.253915	0.0444491	0.945907	0.173841	1.01801	261.188	0	1	1	0	C1044G:p.P348P	Non-essential
Rv0192	1.05258	0.295951	-0.756631	0.281167	0.067385	0.919508	0.270025	1.02036	234.155	0	2	0	1	T130C:p.C44R	Non-essential
Rv0192	1.08087	0.286285	-0.794584	0.264865	0.0532448	0.935739	0.210176	1.01882	251.126	0	1	1	0	C142T:p.R48C	Non-essential
Rv0192A	0.718657	0.458658	-0.259999	0.638215	0.369044	0.604629	2.18587	1.04728	109.531	0	2	0	1	G146C:p.G49A	Not annotated
Rv0194	0.716605	0.459957	-0.256648	0.641856	0.371172	0.60245	2.20591	1.0472	109.709	0	1	1	0	G88A:p.G30S	Non-essential
Rv0194	0.72911	0.45343	-0.275681	0.621895	0.358878	0.615047	2.09194	1.04735	109.388	0	1	1	0	C470T:p.P157L	Non-essential
Rv0194	0.716175	0.460248	-0.255927	0.642647	0.371629	0.601984	2.21022	1.04717	109.758	0	1	1	0	G509T:p.G170V	Non-essential
Rv0194	1.09545	0.282183	-0.813267	0.257596	0.0478758	0.941951	0.187917	1.01828	257.81	0	1	1	0	C591T:p.V197V	Non-essential
Rv0194	0.775622	0.437573	-0.338049	0.564158	0.320496	0.65445	1.76268	1.04507	114.365	0	1	1	0	T632C:p.F211S	Non-essential
Rv0194	1.09847	0.281032	-0.817434	0.255839	0.0459353	0.944179	0.179934	1.01817	259.122	0	1	1	0	C684G:p.L228L	Non-essential
Rv0194	1.0685	0.289996	-0.7785	0.271405	0.0586629	0.929507	0.232896	1.01946	243.749	0	1	1	0	T690G:p.A230A	Non-essential
Rv0194	1.08087	0.286285	-0.794584	0.264865	0.0532448	0.935739	0.210176	1.01882	251.126	0	2	0	1	C693T:p.A231A	Non-essential
Rv0194	1.06597	0.291496	-0.774472	0.273456	0.0607386	0.927271	0.241669	1.01984	239.66	0	2	0	1	T759G:p.G253G	Non-essential
Rv0194	0.966163	0.353901	-0.612262	0.366295	0.134328	0.84357	0.579905	1.02446	198.581	0	2	0	1	G865T:p.A289S	Non-essential
Rv0194	0.700096	0.456727	-0.243369	0.652378	0.380212	0.593009	2.29259	1.05153	101.393	0	2	0	1	A892G:p.I298V	Non-essential
Rv0194	1.10221	0.280407	-0.821805	0.254404	0.0448723	0.945422	0.175574	1.018	261.262	0	2	0	2	C897G:p.A299A	Non-essential
Rv0194	0.775846	0.43758	-0.338265	0.564004	0.320417	0.654532	1.76205	1.04505	114.412	1	1	1	0	C1023G:p.F341L	Non-essential
Rv0194	0.947738	0.360838	-0.5869	0.380736	0.1475	0.828869	0.646611	1.0246	197.555	1	10	0	1	G1099A:p.G367S	Non-essential
Rv0194	0.686333	0.477466	-0.208867	0.695677	0.401937	0.570802	2.51163	1.04579	112.749	1	2	0	1	T1120A:p.S374T	Non-essential
Rv0194	1.11638	0.272826	-0.84355	0.244385	0.0371324	0.954458	0.144122	1.01784	263.412	0	1	1	0	G1125C:p.T375T	Non-essential
Rv0194	0.562271	0.576925	0.0146537	1.02606	0.54057	0.428244	4.3972	1.0358	140.761	0	1	1	0	C1162G:p.Q388E	Non-essential
Rv0194	1.08321	0.284741	-0.798465	0.262868	0.0514741	0.937761	0.202807	1.01882	251.205	0	1	1	0	C1209T:p.L403L	Non-essential
Rv0194	0.726959	0.453355	-0.273603	0.623632	0.360387	0.613496	2.10569	1.04765	108.783	0	1	1	0	T1253C:p.V418A	Non-essential
Rv0194	0.716505	0.460017	-0.256488	0.642029	0.371274	0.602346	2.20687	1.0472	109.715	0	1	1	0	G1291C:p.G431R	Non-essential
Rv0194	1.06101	0.294352	-0.766659	0.277426	0.0647298	0.922851	0.258649	1.02018	236.014	0	1	1	0	C1366T:p.L456L	Non-essential
Rv0194	0.768296	0.430059	-0.338237	0.559757	0.318921	0.656136	1.74996	1.04871	106.648	3	1	1	0	A1384G:p.T462A	Non-essential
Rv0194	0.676939	0.479747	-0.197192	0.7087	0.409373	0.563365	2.59029	1.04708	109.957	0	1	1	0	C1456G:p.L486V	Non-essential
Rv0194	0.810013	0.419727	-0.390285	0.518173	0.288489	0.687581	1.51528	1.04531	113.823	0	1	1	0	G1740C:p.E580D	Non-essential
Rv0194	0.678833	0.46953	-0.209303	0.691672	0.402552	0.570221	2.51806	1.05029	103.642	0	1	1	0	T1753C:p.C585R	Non-essential
Rv0194	0.754875	0.436748	-0.318127	0.57857	0.331831	0.642834	1.85598	1.04868	106.712	0	1	1	0	A1777G:p.T593A	Non-essential
Rv0194	1.05919	0.292972	-0.76622	0.2766	0.0632622	0.924208	0.252389	1.02007	237.178	0	1	1	0	A1830G:p.P610P	Non-essential
Rv0194	0.795574	0.425613	-0.369961	0.534976	0.301134	0.674545	1.61031	1.04578	112.753	0	1	1	0	G1866T:p.E622D	Non-essential
Rv0194	1.08775	0.27835	-0.809399	0.255895	0.0455366	0.944599	0.178298	1.01929	245.727	0	1	1	0	T2031C:p.I677I	Non-essential
Rv0194	0.733002	0.450806	-0.282196	0.615013	0.354784	0.619225	2.05496	1.0475	109.088	0	1	1	0	T2042C:p.V681A	Non-essential
Rv0194	1.00418	0.341581	-0.662597	0.340159	0.112561	0.868244	0.474018	1.02492	195.276	0	1	1	0	G2107C:p.V703L	Non-essential
Rv0194	0.649439	0.487689	-0.161749	0.750939	0.433682	0.538458	2.8619	1.04815	107.768	0	1	1	0	T2147A:p.F716Y	Non-essential
Rv0194	0.997969	0.33762	-0.660349	0.338307	0.110072	0.870493	0.462239	1.02416	200.825	0	1	1	0	G2173A:p.V725I	Non-essential
Rv0194	1.11638	0.272826	-0.84355	0.244385	0.0371324	0.954458	0.144122	1.01784	263.412	0	1	1	0	G2223C:p.T741T	Non-essential
Rv0194	1.08273	0.285131	-0.7976	0.263345	0.0519342	0.937238	0.204719	1.0188	251.366	0	1	1	0	C2232T:p.V744V	Non-essential
Rv0194	1.09932	0.278639	-0.820681	0.253465	0.0512095	0.940373	0.201708	1.02227	216.046	0	1	1	0	T2268A:p.I756I	Non-essential
Rv0194	0.909764	0.385094	-0.524669	0.42329	0.228656	0.750045	1.10784	1.04545	113.492	0	1	1	0	A2323G:p.M775V	Non-essential
Rv0194	0.767698	0.433346	-0.334352	0.564475	0.321336	0.65364	1.76949	1.04758	108.924	0	1	1	0	G2329A:p.V777M	Non-essential
Rv0194	0.736566	0.448723	-0.287842	0.609209	0.351152	0.622961	2.02253	1.04764	108.799	0	2	0.5	1.5	G2362A:p.A788T	Non-essential
Rv0194	1.08454	0.285213	-0.799328	0.262981	0.0516836	0.93754	0.203677	1.01866	253.074	0	2	0	1	G2388A:p.A796A	Non-essential
Rv0194	1.06015	0.293796	-0.766353	0.277127	0.0644861	0.923107	0.257608	1.02038	233.968	0	2	0	1	T2419C:p.L807L	Non-essential
Rv0194	1.06015	0.293796	-0.766353	0.277127	0.0644861	0.923107	0.257608	1.02038	233.968	0	11	0	1	T2440C:p.L814L	Non-essential
Rv0194	1.09108	0.284334	-0.806744	0.260599	0.0497525	0.93985	0.195669	1.01849	255.109	0	2	0	1	G2475C:p.R825R	Non-essential
Rv0194	0.627841	0.494693	-0.133148	0.787927	0.453105	0.518842	3.09626	1.0498	104.556	0	2	0	1	G2494A:p.A832T	Non-essential
Rv0194	1.0748	0.286834	-0.787965	0.266872	0.0549745	0.933807	0.217401	1.01951	243.176	0	2	0	1	T2499C:p.H833H	Non-essential
Rv0194	1.02982	0.305391	-0.724432	0.296548	0.0817737	0.903199	0.332819	1.02156	222.442	0	2	0	1	A2544G:p.L848L	Non-essential
Rv0194	0.661601	0.482166	-0.179434	0.728787	0.421915	0.550586	2.72758	1.04861	106.849	0	2	0	1	G2571C:p.L857F	Non-essential
Rv0194	0.606907	0.509832	-0.0970746	0.84005	0.476406	0.495278	3.40037	1.04782	108.435	0	2	0	1	C2612G:p.A871G	Non-essential
Rv0194	1.0799	0.286801	-0.793096	0.265581	0.0537863	0.935108	0.212435	1.01888	250.471	0	2	0	1	C2616T:p.R872R	Non-essential
Rv0194	1.11225	0.277375	-0.834874	0.249382	0.0418276	0.948938	0.163141	1.01793	262.191	0	1	1	0	C2670T:p.Y890Y	Non-essential
Rv0194	0.736566	0.448723	-0.287842	0.609209	0.351152	0.622961	2.02253	1.04764	108.799	0	1	1	0	G2704A:p.A902T	Non-essential
Rv0194	1.09684	0.277657	-0.819179	0.253143	0.0435845	0.946922	0.170306	1.01861	253.647	0	1	1	0	G2772A:p.T924T	Non-essential
Rv0194	0.656939	0.484377	-0.172562	0.737324	0.426454	0.545967	2.77874	1.04861	106.851	0	1	1	0	T2812G:p.L938V	Non-essential
Rv0194	1.09684	0.277657	-0.819179	0.253143	0.0435845	0.946922	0.170306	1.01861	253.647	0	1	1	0	G2913A:p.T971T	Non-essential
Rv0194	1.11591	0.27511	-0.840797	0.246534	0.0397319	0.951431	0.154629	1.01797	261.723	0	2	0	1	C3015T:p.C1005C	Non-essential
Rv0194	0.770768	0.438709	-0.332059	0.569184	0.324637	0.650269	1.79641	1.04562	113.11	0	2	0	1	A3215G:p.Q1072R	Non-essential
Rv0194	0.722767	0.456362	-0.266405	0.63141	0.364924	0.608861	2.14744	1.04741	109.276	0	2	0	1	C3293T:p.P1098L	Non-essential
Rv0194	1.07415	0.287245	-0.786904	0.267416	0.0554657	0.933249	0.219457	1.01951	243.276	0	2	0	1	T3312C:p.D1104D	Non-essential
Rv0194	0.763365	0.432063	-0.331303	0.565998	0.323406	0.651529	1.78634	1.0489	106.272	0	2	0	1	C3320T:p.T1107I	Non-essential
Rv0194	0.783243	0.42922	-0.354023	0.548004	0.310364	0.665034	1.68188	1.04647	111.26	0	2	0	1	C3427T:p.H1143Y	Non-essential
Rv0194	0.728871	0.452491	-0.27638	0.620811	0.358551	0.615389	2.08897	1.04767	108.736	0	3	0	1	T3449C:p.L1150P	Non-essential
Rv0194	1.05885	0.293393	-0.765457	0.277086	0.0637033	0.923715	0.254268	1.02002	237.667	0	2	0	1	A3582G:p.A1194A	Non-essential
Rv0195	1.09801	0.282444	-0.815567	0.257233	0.0478002	0.942047	0.187606	1.01817	259.142	0	1	1	0	G216C:p.A72A	Non-essential
Rv0195	0.772652	0.433373	-0.339278	0.56089	0.319318	0.655779	1.75317	1.04677	110.611	0	1	1	0	T439G:p.C147G	Non-essential
Rv0195	1.08285	0.285206	-0.797645	0.263385	0.0519825	0.937185	0.20492	1.01879	251.555	0	1	1	0	C606T:p.V202V	Non-essential
Rv0196	1.09315	0.284004	-0.80915	0.259803	0.0497842	0.939756	0.1958	1.01831	257.334	0	1	1	0	C219T:p.G73G	Non-essential
Rv0196	1.10501	0.279866	-0.825149	0.25327	0.044137	0.946278	0.172564	1.01793	262.247	0	1	1	0	G462C:p.A154A	Non-essential
Rv0196	0.672569	0.479453	-0.193116	0.712868	0.412525	0.560137	2.62425	1.04772	108.625	0	4	0	1	T512C:p.L171P	Non-essential
Rv0197	0.786167	0.427239	-0.358929	0.543446	0.30722	0.668274	1.65729	1.04658	111.012	0	2	0	1	A131G:p.Y44C	Non-essential
Rv0197	1.08087	0.286285	-0.794584	0.264865	0.0532448	0.935739	0.210176	1.01882	251.126	0	2	0	1	C210T:p.A70A	Non-essential
Rv0197	0.784422	0.428232	-0.35619	0.54592	0.308952	0.666478	1.67081	1.04654	111.109	0	2	0	1	C289T:p.H97Y	Non-essential
Rv0197	0.717105	0.45963	-0.257475	0.640952	0.370648	0.602987	2.20096	1.04722	109.661	0	2	0	1	G344T:p.G115V	Non-essential
Rv0197	1.07933	0.28722	-0.792113	0.26611	0.0542802	0.934548	0.214498	1.01887	250.598	0	2	0	1	C348T:p.G116G	Non-essential
Rv0197	1.06859	0.289999	-0.77859	0.271385	0.0587	0.929467	0.233053	1.01945	243.901	0	3	0	1	A375C:p.A125A	Non-essential
Rv0197	1.06101	0.294352	-0.766659	0.277426	0.0647298	0.922851	0.258649	1.02018	236.014	1	1	1	0	C376T:p.L126L	Non-essential
Rv0197	1.10994	0.27873	-0.831209	0.251122	0.0435538	0.947025	0.17018	1.01809	260.223	0	1	1	0	C438T:p.D146D	Non-essential
Rv0197	0.957175	0.333861	-0.623314	0.348798	0.155554	0.828263	0.688419	1.04291	119.532	0	1	1	0	C450A:p.Y150X	Non-essential
Rv0197	1.07125	0.292963	-0.778288	0.273478	0.0655611	0.923255	0.262204	1.02199	218.488	0	2	0	1	C535A:p.R179R	Non-essential
Rv0197	1.10355	0.279523	-0.824028	0.253294	0.0441128	0.946354	0.172465	1.0181	260.091	0	2	0	1	C546G:p.V182V	Non-essential
Rv0197	1.10279	0.280015	-0.822778	0.253915	0.0444491	0.945907	0.173841	1.01801	261.188	0	2	0	1	C573G:p.P191P	Non-essential
Rv0197	0.733418	0.449574	-0.283844	0.612985	0.353461	0.620532	2.0431	1.04786	108.346	0	3	0	1	A717C:p.E239D	Non-essential
Rv0197	0.744891	0.443728	-0.301163	0.595695	0.342691	0.631677	1.9484	1.04794	108.183	0	2	0	1	G781A:p.V261I	Non-essential
Rv0197	1.09444	0.283143	-0.811301	0.25871	0.0488808	0.9408	0.192065	1.01827	257.833	0	2	0	2	C786T:p.A262A	Non-essential
Rv0197	0.806223	0.420208	-0.386014	0.521206	0.290358	0.685638	1.52911	1.04558	113.21	3	1	1	0	C789G:p.D263E	Non-essential
Rv0197	1.0533	0.295481	-0.757821	0.280529	0.0667873	0.92018	0.267459	1.02037	234.03	1	1	1	0	T828C:p.R276R	Non-essential
Rv0197	1.10501	0.279866	-0.825149	0.25327	0.044137	0.946278	0.172564	1.01793	262.247	1	178	0	1	G858C:p.A286A	Non-essential
Rv0197	1.06622	0.292651	-0.77357	0.274475	0.0617995	0.925956	0.246169	1.01933	245.235	0	1	1	0	G882A:p.L294L	Non-essential
Rv0197	1.09501	0.27688	-0.818129	0.252856	0.0431799	0.947395	0.168653	1.01885	250.77	0	1	1	0	A963G:p.K321K	Non-essential
Rv0197	1.05258	0.295951	-0.756631	0.281167	0.067385	0.919508	0.270025	1.02036	234.155	0	1	1	0	T969C:p.G323G	Non-essential
Rv0197	1.05505	0.294438	-0.760611	0.279075	0.065532	0.92161	0.262079	1.02033	234.471	0	1	1	0	T1044C:p.P348P	Non-essential
Rv0197	0.717956	0.447798	-0.270158	0.623712	0.36266	0.610998	2.12654	1.05177	100.969	0	1	1	0	T1046A:p.I349N	Non-essential
Rv0197	1.08596	0.284289	-0.80167	0.261786	0.0508334	0.938577	0.200148	1.01879	251.559	0	1	1	0	G1074A:p.V358V	Non-essential
Rv0197	1.07583	0.28725	-0.788583	0.267003	0.0551004	0.9336	0.217928	1.0191	247.878	0	1	1	0	C1128A:p.V376V	Non-essential
Rv0197	0.806622	0.413216	-0.393406	0.51228	0.284724	0.691568	1.48763	1.04768	108.723	0	1	1	0	C1134G:p.S378R	Non-essential
Rv0197	0.783572	0.428878	-0.354694	0.547337	0.309892	0.66552	1.67818	1.04651	111.165	0	1	1	0	C1147T:p.H383Y	Non-essential
Rv0197	0.78485	0.422918	-0.361933	0.538852	0.303996	0.67156	1.6323	1.04819	107.678	0	1	1	0	G1239C:p.R413S	Non-essential
Rv0197	1.1202	0.272521	-0.847675	0.243279	0.0371708	0.954416	0.144277	1.01787	263.026	0	1	1	0	C1296T:p.F432F	Non-essential
Rv0197	1.0543	0.294914	-0.759386	0.279725	0.0661344	0.920932	0.264659	1.02032	234.571	0	3	0	1	T1452C:p.A484A	Non-essential
Rv0197	1.06597	0.291496	-0.774472	0.273456	0.0607386	0.927271	0.241669	1.01984	239.66	0	2	0	1	T1461G:p.G487G	Non-essential
Rv0197	1.01078	0.337677	-0.673106	0.334076	0.106314	0.874686	0.444581	1.02367	204.502	0	2	0	1	C1481T:p.A494V	Non-essential
Rv0197	1.17149	0.255948	-0.915543	0.218481	0.0142636	0.981019	0.0540771	1.01955	242.795	0	190	0	1	A1521G:p.K507K	Non-essential
Rv0197	1.09378	0.278413	-0.815366	0.254542	0.0444825	0.945805	0.173978	1.01862	253.587	0	2	0	1	C1527T:p.T509T	Non-essential
Rv0197	1.05612	0.295884	-0.760232	0.280161	0.0666507	0.920399	0.266873	1.01992	238.795	0	2	0	1	G1575A:p.L525L	Non-essential
Rv0197	0.978442	0.371748	-0.606694	0.379939	0.203057	0.776961	0.952214	1.04423	116.311	0	2	0	1	A1618G:p.M540V	Non-essential
Rv0197	1.05505	0.294438	-0.760611	0.279075	0.065532	0.92161	0.262079	1.02033	234.471	0	2	0	1	T1629C:p.P543P	Non-essential
Rv0197	1.10501	0.279866	-0.825149	0.25327	0.044137	0.946278	0.172564	1.01793	262.247	0	2	0	1	G1680C:p.A560A	Non-essential
Rv0197	0.985257	0.345694	-0.639563	0.350867	0.12083	0.858425	0.513623	1.02402	201.864	0	3	0	1	C1690T:p.R564C	Non-essential
Rv0197	1.10994	0.27873	-0.831209	0.251122	0.0435538	0.947025	0.17018	1.01809	260.223	0	2	0	1	C1731T:p.D577D	Non-essential
Rv0197	1.09769	0.279551	-0.818136	0.254672	0.0424627	0.948023	0.165728	1.01857	254.211	0	2	0	1	T1740A:p.A580A	Non-essential
Rv0197	1.09694	0.282221	-0.814715	0.25728	0.0476588	0.942202	0.187023	1.01822	258.458	0	2	0	2	G1821A:p.P607P	Non-essential
Rv0197	1.08825	0.282876	-0.80537	0.259937	0.0490716	0.940532	0.192853	1.01863	253.459	1	183	0	1	G1824A:p.S608S	Non-essential
Rv0197	1.06873	0.291645	-0.777083	0.272889	0.0600102	0.927976	0.238586	1.01925	246.104	0	1	1	0	G1827A:p.R609R	Non-essential
Rv0197	1.09314	0.283673	-0.809464	0.259503	0.0494287	0.940159	0.194329	1.01833	257.082	0	1	1	0	C1875T:p.R625R	Non-essential
Rv0197	0.718779	0.458426	-0.260353	0.637784	0.368827	0.60484	2.18382	1.0473	109.5	0	1	1	0	C1915A:p.R639S	Non-essential
Rv0197	0.727692	0.453286	-0.274406	0.622909	0.359816	0.614105	2.10048	1.04764	108.796	0	1	1	0	G2038T:p.V680F	Non-essential
Rv0197	1.07446	0.289271	-0.78519	0.269225	0.0569224	0.931533	0.225569	1.019	249.071	0	1	1	0	G2055T:p.L685L	Non-essential
Rv0197	0.709088	0.464543	-0.244545	0.655127	0.378923	0.594505	2.28007	1.04687	110.406	0	1	1	0	G2056C:p.A686P	Non-essential
Rv0197	1.1217	0.271645	-0.85006	0.242173	0.0362729	0.955455	0.14066	1.01783	263.567	0	1	1	0	C2079T:p.N693N	Non-essential
Rv0197	1.07933	0.28722	-0.792113	0.26611	0.0542802	0.934548	0.214498	1.01887	250.598	0	1	1	0	C2082T:p.G694G	Non-essential
Rv0197	0.783517	0.428911	-0.354605	0.547418	0.309949	0.665462	1.67862	1.04651	111.168	0	1	1	0	C2197G:p.H733D	Non-essential
Rv0199	0.792567	0.421531	-0.371036	0.531855	0.299086	0.676663	1.59469	1.04732	109.453	0	1	1	0	G20C:p.S7T	Not annotated
Rv0199	1.06098	0.291854	-0.769131	0.27508	0.0619129	0.925739	0.24665	1.02006	237.293	0	2	0	1	A102G:p.S34S	Not annotated
Rv0199	1.05258	0.295951	-0.756631	0.281167	0.067385	0.919508	0.270025	1.02036	234.155	1	6	0	1	T129C:p.G43G	Not annotated
Rv0199	0.716608	0.459954	-0.256654	0.641849	0.371169	0.602454	2.20587	1.0472	109.709	0	1	1	0	G148A:p.G50S	Not annotated
Rv0199	0.754875	0.436748	-0.318127	0.57857	0.331831	0.642834	1.85598	1.04868	106.712	0	1	1	0	A247G:p.T83A	Not annotated
Rv0199	1.08087	0.286285	-0.794584	0.264865	0.0532448	0.935739	0.210176	1.01882	251.126	0	1	1	0	C267T:p.A89A	Not annotated
Rv0199	1.09779	0.282107	-0.815681	0.256977	0.0517909	0.938688	0.204124	1.02054	232.328	0	1	1	0	A415C:p.R139R	Not annotated
Rv0199	1.05999	0.292448	-0.767544	0.275897	0.0628458	0.924761	0.250616	1.02025	235.218	0	1	1	0	A489G:p.V163V	Not annotated
Rv0199	0.998614	0.334952	-0.663661	0.335417	0.107775	0.87321	0.451427	1.02477	196.315	0	1	1	0	A571C:p.K191Q	Not annotated
Rv0199	1.07015	0.288734	-0.781414	0.269807	0.0576242	0.930679	0.22852	1.01953	243.011	0	1	1	0	T615C:p.D205D	Not annotated
Rv0199	1.10182	0.278602	-0.823215	0.252856	0.0439415	0.946482	0.171765	1.01818	259.022	0	1	1	0	C639T:p.S213S	Not annotated
Rv0200	1.08273	0.285131	-0.7976	0.263345	0.0519342	0.937238	0.204719	1.0188	251.366	0	1	1	0	C36T:p.V12V	Non-essential
Rv0200	1.06101	0.294352	-0.766659	0.277426	0.0647298	0.922851	0.258649	1.02018	236.014	0	1	1	0	C46T:p.L16L	Non-essential
Rv0200	1.09926	0.278556	-0.8207	0.253403	0.0414639	0.949193	0.161661	1.01855	254.359	0	1	1	0	T108A:p.V36V	Non-essential
Rv0200	1.08732	0.2793	-0.808021	0.25687	0.0463934	0.943636	0.181815	1.01925	246.161	0	1	1	0	T312C:p.N104N	Non-essential	Epitope
Rv0200	1.06098	0.291854	-0.769131	0.27508	0.0619129	0.925739	0.24665	1.02006	237.293	0	1	1	0	A369G:p.S123S	Non-essential
Rv0200	1.06859	0.289999	-0.77859	0.271385	0.0587	0.929467	0.233053	1.01945	243.901	0	1	1	0	A480C:p.A160A	Non-essential
Rv0200	1.21489	0.258087	-0.956802	0.212437	0.0145316	0.980705	0.055108	1.01956	242.67	0	1	1	0	C504G:p.A168A	Non-essential
Rv0200	1.0543	0.294914	-0.759386	0.279725	0.0661344	0.920932	0.264659	1.02032	234.571	0	1	1	0	T507C:p.A169A	Non-essential
Rv0200	1.0564	0.293626	-0.76277	0.27795	0.0645492	0.922728	0.257877	1.0203	234.735	0	1	1	0	T555C:p.V185V	Non-essential
Rv0203	0.815372	0.410255	-0.405117	0.503151	0.278078	0.698485	1.43953	1.04721	109.677	0	1	1	0	T271C:p.F91L	Not annotated
Rv0205	0.727227	0.454778	-0.272449	0.625359	0.360912	0.612969	2.1105	1.04726	109.589	0	1	1	0	C152T:p.A51V	Essential
Rv0205	0.747875	0.444892	-0.302983	0.594875	0.341878	0.632527	1.94137	1.04703	110.071	0	1	1	0	G215A:p.R72H	Essential
Rv0205	1.06626	0.292639	-0.773617	0.274454	0.0617876	0.925971	0.246118	1.01933	245.216	0	1	1	0	C313T:p.L105L	Essential
Rv0205	0.624241	0.49715	-0.127091	0.796407	0.457027	0.514896	3.14562	1.04958	104.962	0	1	1	0	G325A:p.V109I	Essential
Rv0205	1.05999	0.292448	-0.767544	0.275897	0.0628458	0.924761	0.250616	1.02025	235.218	0	1	1	0	A513G:p.V171V	Essential
Rv0209	0.745655	0.442206	-0.303449	0.593044	0.34124	0.633158	1.93587	1.04836	107.348	0	1	1	0	C425T:p.S142F	Non-essential
Rv0209	0.728188	0.454554	-0.273634	0.624226	0.360153	0.61375	2.10356	1.04718	109.75	0	1	1	0	C485T:p.A162V	Non-essential
Rv0209	0.728957	0.453916	-0.275042	0.622692	0.359278	0.61464	2.09558	1.04723	109.65	0	1	1	0	C565T:p.P189S	Non-essential
Rv0209	0.7268	0.45373	-0.27307	0.624285	0.360667	0.613232	2.10825	1.04764	108.795	0	1	1	0	T728G:p.V243G	Non-essential
Rv0209	0.781563	0.430166	-0.351398	0.550392	0.31198	0.663374	1.69461	1.04645	111.289	0	1	1	0	A986G:p.D329G	Non-essential
Rv0209	0.827832	0.404841	-0.42299	0.489038	0.267417	0.709553	1.3642	1.04691	110.321	0	1	1	0	A1075G:p.K359E	Non-essential
Rv0210	0.727013	0.454895	-0.272119	0.625704	0.361121	0.612755	2.11241	1.04725	109.595	0	1	1	0	C299A:p.A100E	Non-essential
Rv0210	1.1683	0.277856	-0.890449	0.237829	0.0409863	0.949971	0.159719	1.01752	267.699	0	3	0	1	G654A:p.Q218Q	Non-essential
Rv0210	0.946748	0.341219	-0.605529	0.360412	0.166597	0.816649	0.747059	1.04303	119.228	0	2	0	1	C703T:p.Q235X	Non-essential
Rv0210	0.733002	0.450806	-0.282196	0.615013	0.354784	0.619225	2.05496	1.0475	109.088	0	2	0	1	T962C:p.V321A	Non-essential
Rv0210	0.628966	0.495893	-0.133074	0.788426	0.452785	0.51918	3.09228	1.04928	105.541	0	2	0	1	C971T:p.P324L	Non-essential
Rv0210	1.06627	0.292636	-0.773632	0.274448	0.0617803	0.925979	0.246087	1.01933	245.241	3	120	0	1	C1048T:p.L350L	Non-essential
Rv0210	0.66316	0.484484	-0.178677	0.730569	0.422038	0.550521	2.72896	1.04763	108.811	0	1	1	0	C1057A:p.L353M	Non-essential
Rv0210	0.614367	0.503329	-0.111037	0.819264	0.467583	0.50422	3.28209	1.04894	106.196	0	1	1	0	G1105A:p.G369S	Non-essential
Rv0210	0.726794	0.453734	-0.273061	0.624295	0.360673	0.613225	2.10831	1.04764	108.795	0	1	1	0	T1235C:p.V412A	Non-essential
Rv0210	0.718935	0.458333	-0.260602	0.637517	0.368669	0.605002	2.18234	1.0473	109.49	0	1	1	0	G1349T:p.R450L	Non-essential
Rv0210	0.756262	0.437119	-0.319143	0.577999	0.33112	0.643569	1.85004	1.04833	107.396	0	1	1	0	A1456G:p.T486A	Non-essential
Rv0210	1.10013	0.281647	-0.818487	0.256012	0.0464427	0.943709	0.182018	1.01826	258.052	0	1	1	0	C1470G:p.G490G	Non-essential
Rv0211	0.634498	0.513235	-0.121263	0.808884	0.456339	0.513332	3.13692	1.04142	123.403	0	1	1	0	A302C:p.N101T	Not annotated
Rv0211	0.975074	0.371724	-0.60335	0.381226	0.203086	0.776929	0.952385	1.04424	116.283	0	1	1	0	G336A:p.M112I	Not annotated
Rv0211	0.732966	0.450949	-0.282017	0.615239	0.354829	0.619147	2.05536	1.04744	109.205	0	1	1	0	C565T:p.P189S	Not annotated
Rv0211	1.15068	0.2752	-0.875483	0.239163	0.0387825	0.952526	0.150785	1.01747	268.281	0	1	1	0	C1119T:p.D373D	Not annotated
Rv0211	0.726841	0.454991	-0.27185	0.625984	0.361292	0.61258	2.11397	1.04725	109.601	0	1	1	0	C1607G:p.A536G	Not annotated
Rv0211	0.720919	0.457465	-0.263455	0.634558	0.366775	0.606976	2.16464	1.04739	109.301	0	1	1	0	C1676T:p.A559V	Not annotated
Rv0211	0.781739	0.430067	-0.351671	0.550141	0.31181	0.663549	1.69327	1.04646	111.283	0	1	1	0	G1795A:p.D599N	Not annotated
Rv0214	0.768334	0.430073	-0.338261	0.559747	0.318909	0.656149	1.74987	1.0487	106.673	0	1	1	0	C83T:p.T28M	Non-essential
Rv0214	0.715027	0.460997	-0.25403	0.644727	0.372822	0.600763	2.22154	1.04713	109.853	0	1	1	0	G119C:p.G40A	Non-essential
Rv0214	0.719413	0.458141	-0.261272	0.636826	0.36824	0.605442	2.17832	1.04729	109.519	0	1	1	0	C229T:p.R77C	Non-essential
Rv0214	0.740484	0.446344	-0.29414	0.602773	0.347127	0.627101	1.98703	1.0478	108.469	0	1	1	0	T577G:p.S193A	Non-essential
Rv0214	0.762758	0.43233	-0.330428	0.566798	0.323958	0.650959	1.79085	1.04892	106.243	0	1	1	0	C767T:p.T256I	Non-essential
Rv0214	1.1457	0.274573	-0.871128	0.239655	0.0382156	0.953175	0.148493	1.0175	267.895	0	1	1	0	C1008T:p.Y336Y	Non-essential
Rv0214	1.09434	0.283162	-0.811174	0.258751	0.0489072	0.940769	0.192174	1.01828	257.798	0	3	1	1	C1011T:p.A337A	Non-essential
Rv0214	0.740685	0.446221	-0.294464	0.602444	0.34692	0.627314	1.98522	1.04781	108.454	0	2	0	1	T1030C:p.S344P	Non-essential
Rv0214	0.72063	0.457651	-0.262979	0.635071	0.367077	0.606668	2.16745	1.04738	109.327	0	5	0	1	C1490T:p.A497V	Non-essential
Rv0214	1.07692	0.284288	-0.792631	0.263982	0.0525077	0.936513	0.207105	1.0195	243.341	0	2	0	1	T1524C:p.C508C	Non-essential
Rv0216	0.733747	0.450703	-0.283044	0.614249	0.354192	0.619855	2.04964	1.04749	109.096	0	2	0	1	G313A:p.V105M	Non-essential
Rv0216	1.08158	0.287609	-0.793976	0.265916	0.0544122	0.934417	0.215049	1.01869	252.665	0	2	0	1	G684A:p.R228R	Non-essential
Rv0218	1.0967	0.283177	-0.813525	0.258208	0.0485744	0.94115	0.190799	1.01821	258.581	0	2	0	1	G699C:p.G233G	Not annotated
Rv0218	0.624365	0.497094	-0.12727	0.796159	0.456906	0.515017	3.1441	1.04958	104.963	0	3	0	1	G793T:p.V265F	Not annotated
Rv0218	1.0996	0.28124	-0.818361	0.255766	0.0465164	0.943521	0.182321	1.01816	259.286	0	2	0	1	G1284T:p.V428V	Not annotated
Rv0219	1.05065	0.296349	-0.754303	0.282063	0.0684717	0.918277	0.2747	1.02052	232.529	0	2	0	1	A15T:p.A5A	Non-essential
Rv0219	0.727405	0.453395	-0.27401	0.623305	0.360068	0.613845	2.10279	1.04765	108.773	0	2	0	1	G175A:p.V59I	Non-essential
Rv0219	0.692749	0.471498	-0.22125	0.680619	0.393896	0.579166	2.42872	1.04724	109.624	0	1	1	0	C304T:p.R102W	Non-essential
Rv0219	1.09583	0.283339	-0.812487	0.258561	0.0488002	0.940888	0.191732	1.01824	258.29	0	1	1	0	G453A:p.G151G	Non-essential
Rv0220	1.09444	0.283143	-0.811301	0.25871	0.0488808	0.9408	0.192065	1.01827	257.833	0	1	1	0	C18T:p.A6A	Non-essential
Rv0220	1.04671	0.298024	-0.748685	0.284725	0.0709388	0.915466	0.285354	1.02073	230.422	0	1	1	0	T246G:p.R82R	Non-essential
Rv0220	0.780947	0.431619	-0.349328	0.552687	0.313406	0.661884	1.70589	1.04614	111.974	0	1	1	0	A338C:p.E113A	Non-essential
Rv0220	1.04624	0.298398	-0.747845	0.28521	0.0713972	0.914955	0.287339	1.0207	230.698	0	1	1	0	T495C:p.G165G	Non-essential
Rv0220	0.692653	0.471558	-0.221094	0.6808	0.393995	0.579064	2.42973	1.04724	109.632	0	1	1	0	G587A:p.R196Q	Non-essential
Rv0220	1.05999	0.292448	-0.767544	0.275897	0.0628458	0.924761	0.250616	1.02025	235.218	0	1	1	0	A891G:p.V297V	Non-essential
Rv0221	0.732897	0.451141	-0.281756	0.615559	0.35501	0.619014	2.05699	1.04749	109.105	0	2	0.5	1.5	G55T:p.V19L	Not annotated
Rv0221	0.929481	0.372793	-0.556687	0.401077	0.206009	0.773833	0.969646	1.04452	115.62	0	5	0	1	G63A:p.M21I	Not annotated
Rv0221	0.775085	0.436068	-0.339017	0.562607	0.320306	0.654738	1.76115	1.04574	112.845	0	2	0	1	C232A:p.Q78K	Not annotated
Rv0221	1.04519	0.298775	-0.746414	0.285857	0.0719933	0.914276	0.289924	1.02077	230.027	0	2	0	1	T285G:p.G95G	Not annotated
Rv0221	1.10934	0.275811	-0.833525	0.248626	0.0408395	0.950083	0.159123	1.01798	261.516	0	2	0	1	C918G:p.T306T	Not annotated
Rv0221	0.660424	0.486126	-0.174298	0.736082	0.42485	0.547664	2.76057	1.04754	108.996	0	3	0	1	T926C:p.L309P	Not annotated
Rv0221	0.872834	0.416455	-0.456379	0.47713	0.278052	0.698476	1.43934	1.04429	116.165	0	2	0	1	G1088C:p.W363S	Not annotated
Rv0221	0.723145	0.456117	-0.267028	0.630741	0.364529	0.609266	2.14378	1.04742	109.239	1	1	1	0	C1144T:p.P382S	Not annotated
Rv0221	0.726649	0.45593	-0.270719	0.627442	0.361978	0.611882	2.12026	1.04701	110.114	1	5	0	1	C1178T:p.A393V	Not annotated
Rv0221	1.09535	0.282976	-0.812378	0.258343	0.0483407	0.941427	0.189834	1.01821	258.678	1	4	0	1	C1218A:p.A406A	Not annotated
Rv0221	1.15131	0.275875	-0.875438	0.239618	0.0394414	0.951767	0.153452	1.01749	268.11	1	2	0	1	C1335T:p.D445D	Not annotated
Rv0221	1.03207	0.479555	-0.552511	0.464654	0.211619	0.769565	1.00314	1.04095	124.678	0	1	1	0	G1409A:p.X470X	Not annotated
Rv0222	1.06715	0.290556	-0.776592	0.272273	0.05949	0.928557	0.236387	1.01953	242.992	0	1	1	0	T153G:p.L51L	Not annotated
Rv0222	1.09426	0.284009	-0.810246	0.259544	0.049647	0.939915	0.195232	1.01828	257.75	0	1	1	0	C462G:p.R154R	Not annotated
Rv0222	1.09476	0.283212	-0.811549	0.258698	0.0489196	0.940757	0.192225	1.01826	258.01	0	1	1	0	C609T:p.A203A	Not annotated
Rv0225	0.722632	0.457435	-0.265197	0.633012	0.365575	0.608168	2.15348	1.04706	109.989	0	1	1	0	G175A:p.G59R	Not annotated
Rv0225	1.10717	0.27551	-0.831659	0.248842	0.0406857	0.950251	0.158498	1.01805	260.625	0	1	1	0	C906G:p.T302T	Not annotated
Rv0228	0.721198	0.457344	-0.263854	0.634145	0.36652	0.607238	2.16226	1.04739	109.312	0	1	1	0	C431A:p.A144D	Essential
Rv0228	1.10304	0.27841	-0.824627	0.252402	0.0436677	0.946801	0.170646	1.01814	259.489	0	1	1	0	C504G:p.S168S	Essential
Rv0228	0.72104	0.457387	-0.263653	0.634343	0.36665	0.607105	2.16347	1.0474	109.29	0	1	1	0	G514T:p.A172S	Essential
Rv0228	1.15166	0.275158	-0.876501	0.238923	0.038728	0.95259	0.150564	1.01747	268.343	0	1	1	0	C636T:p.D212D	Essential
Rv0228	1.14973	0.274417	-0.875315	0.23868	0.0380093	0.953418	0.14766	1.01748	268.165	0	1	1	0	C723T:p.Y241Y	Essential
Rv0231	0.716033	0.460321	-0.255713	0.642877	0.371765	0.601843	2.21152	1.04717	109.759	0	1	1	0	G482C:p.G161A	Non-essential
Rv0231	0.72917	0.453398	-0.275772	0.6218	0.35882	0.615106	2.09142	1.04735	109.387	0	1	1	0	C670T:p.P224S	Non-essential
Rv0231	1.09544	0.283576	-0.811867	0.258869	0.0491632	0.940475	0.193231	1.01825	258.186	0	2	0	1	C834T:p.G278G	Non-essential
Rv0231	0.815554	0.410174	-0.40538	0.502939	0.277923	0.698646	1.43841	1.04721	109.684	0	2	0	1	T851G:p.F284C	Non-essential
Rv0231	0.768173	0.43013	-0.338042	0.559939	0.319045	0.656008	1.75096	1.04871	106.654	0	3	0	1	A1069G:p.T357A	Non-essential
Rv0231	1.09378	0.278413	-0.815366	0.254542	0.0444825	0.945805	0.173978	1.01862	253.587	0	2	0	1	C1125T:p.T375T	Non-essential
Rv0231	1.05847	0.293433	-0.765039	0.277224	0.0638306	0.923567	0.254811	1.02006	237.229	0	2	0	1	A1332G:p.A444A	Non-essential
Rv0231	1.15944	0.269278	-0.890163	0.232248	0.0330954	0.959154	0.127917	1.01728	270.983	0	3	0	1	C1359T:p.F453F	Non-essential
Rv0231	0.729421	0.453648	-0.275773	0.621929	0.358906	0.615012	2.0922	1.04713	109.848	6	58	0	1	G1568A:p.G523D	Non-essential
Rv0232	1.09833	0.28225	-0.816085	0.256981	0.0475868	0.942292	0.186726	1.01816	259.211	3	45	0	1	G21C:p.A7A	Non-essential
Rv0232	1.0504	0.296713	-0.753684	0.282476	0.0688832	0.917811	0.276473	1.02049	232.77	1	1	1	0	T123C:p.R41R	Non-essential
Rv0232	0.786602	0.426978	-0.359624	0.542813	0.30678	0.668729	1.65387	1.04659	110.986	0	1	1	0	T406C:p.Y136H	Non-essential
Rv0232	1.1549	0.275035	-0.879866	0.238146	0.0385644	0.952782	0.149903	1.01746	268.545	0	1	1	0	C414T:p.D138D	Non-essential
Rv0233	0.729047	0.4522	-0.276847	0.620262	0.358253	0.615692	2.08627	1.04774	108.597	0	1	1	0	C40T:p.L14F	Non-essential
Rv0233	1.0944	0.283153	-0.811245	0.258729	0.0488948	0.940783	0.192122	1.01828	257.815	0	1	1	0	C171T:p.A57A	Non-essential
Rv0233	1.10994	0.27873	-0.831209	0.251122	0.0435538	0.947025	0.17018	1.01809	260.223	0	1	1	0	C270T:p.D90D	Non-essential
Rv0233	1.06615	0.292672	-0.77348	0.274513	0.0618313	0.925919	0.246304	1.01933	245.196	0	1	1	0	G582A:p.L194L	Non-essential
Rv0233	0.692608	0.471567	-0.221041	0.680857	0.394031	0.579028	2.4301	1.04724	109.624	0	1	1	0	G917T:p.R306L	Non-essential
Rv0233	1.06868	0.289991	-0.778686	0.271354	0.058674	0.929498	0.232943	1.01944	243.994	0	1	1	0	A930C:p.A310A	Non-essential
Rv0233	0.720149	0.458988	-0.261162	0.637351	0.368166	0.605514	2.17763	1.04695	110.233	0	1	1	0	G931T:p.A311S	Non-essential
Rv0237	1.06452	0.292462	-0.772058	0.274736	0.0619046	0.925947	0.246615	1.01983	239.71	0	1	1	0	A84C:p.G28G	Non-essential
Rv0237	0.729158	0.453405	-0.275753	0.62182	0.358832	0.615094	2.09153	1.04735	109.388	0	1	1	0	C154T:p.P52S	Non-essential
Rv0237	1.0543	0.294914	-0.759386	0.279725	0.0661344	0.920932	0.264659	1.02032	234.571	0	1	1	0	T228C:p.A76A	Non-essential
Rv0237	0.754513	0.438379	-0.316134	0.581009	0.332889	0.64167	1.86486	1.04806	107.938	0	1	1	0	C416G:p.T139R	Non-essential
Rv0237	0.700883	0.463534	-0.237349	0.661357	0.383771	0.58947	2.32742	1.04855	106.965	0	1	1	0	G474T:p.L158F	Non-essential
Rv0237	0.767823	0.430333	-0.33749	0.560459	0.319397	0.655645	1.75381	1.0487	106.674	0	1	1	0	A562C:p.T188P	Non-essential
Rv0237	0.726573	0.453902	-0.272671	0.624716	0.36092	0.612972	2.11057	1.04762	108.834	0	1	1	0	T719C:p.V240A	Non-essential
Rv0237	0.717409	0.459569	-0.257839	0.640596	0.370412	0.60323	2.19873	1.04719	109.717	0	1	1	0	G748T:p.G250C	Non-essential
Rv0237	0.718365	0.458728	-0.259637	0.638572	0.369282	0.604374	2.1881	1.04727	109.564	0	1	1	0	C1060T:p.R354C	Non-essential
Rv0237	1.06636	0.292532	-0.773831	0.274328	0.0616702	0.926103	0.24562	1.01933	245.192	0	1	1	0	C1075T:p.L359L	Non-essential
Rv0238	1.05004	0.299383	-0.750653	0.285116	0.0709023	0.915636	0.285195	1.02016	236.175	0	1	1	0	A39C:p.R13R	Non-essential
Rv0238	1.16151	0.269206	-0.892304	0.231772	0.0330072	0.959257	0.127564	1.01727	271.122	0	1	1	0	C288T:p.F96F	Non-essential
Rv0238	1.09922	0.281308	-0.817909	0.255916	0.0466101	0.943412	0.182706	1.01817	259.155	0	1	1	0	G372A:p.V124V	Non-essential
Rv0238	1.13765	0.269119	-0.868527	0.236557	0.0333717	0.95881	0.129022	1.0174	269.239	0	1	1	0	C393T:p.I131I	Non-essential
Rv0238	0.802164	0.413804	-0.388359	0.51586	0.287607	0.688552	1.50877	1.04829	107.477	0	1	1	0	T515C:p.I172T	Non-essential
Rv0239	1.14434	0.275452	-0.86889	0.240708	0.0391196	0.952133	0.152149	1.01751	267.847	0	190	1	1	C150T:p.D50D	Non-essential
Rv0240	0.618701	0.500762	-0.117939	0.809376	0.462979	0.508891	3.22191	1.04925	105.598	0	2	0	1	G91T:p.A31S	Non-essential
Rv0240	0.766837	0.415349	-0.351489	0.541639	0.315958	0.66047	1.72619	1.05725	92.2918	0	2	0	1	C97T:p.R33X	Non-essential
Rv0240	1.06774	0.292178	-0.775563	0.273642	0.0610871	0.926772	0.243147	1.01926	246.086	0	2	0	1	G150A:p.L50L	Non-essential
Rv0240	1.09009	0.323483	-0.766606	0.296749	0.133068	0.852291	0.573628	1.03786	133.838	3	1	1	0	G272A:p.W91X	Non-essential
Rv0243	0.571283	0.529875	-0.0414078	0.927518	0.512894	0.458565	3.93503	1.04697	110.189	0	1	1	0	C40G:p.R14G	Non-essential
Rv0243	0.815673	0.41015	-0.405522	0.502836	0.277851	0.698721	1.4379	1.0472	109.706	0	1	1	0	C660G:p.F220L	Non-essential
Rv0243	1.08596	0.284289	-0.80167	0.261786	0.0508334	0.938577	0.200148	1.01879	251.559	0	1	1	0	G765A:p.V255V	Non-essential
Rv0243	0.627188	0.497215	-0.129974	0.792769	0.454768	0.517185	3.11712	1.04915	105.788	0	1	1	0	G859A:p.A287T	Non-essential
Rv0245	1.08781	0.279005	-0.808806	0.256483	0.0460724	0.944006	0.180497	1.01924	246.305	0	1	1	0	T120C:p.S40S	Non-essential
Rv0245	0.738804	0.447159	-0.291645	0.605247	0.348715	0.625469	2.00098	1.04781	108.454	0	1	1	0	C137T:p.S46L	Non-essential
Rv0245	0.733162	0.451002	-0.282161	0.615146	0.354753	0.619278	2.05467	1.04749	109.101	0	1	1	0	G205A:p.V69M	Non-essential
Rv0245	0.749312	0.440516	-0.308796	0.587894	0.337843	0.636657	1.90676	1.04831	107.443	0	1	1	0	C308T:p.S103F	Non-essential
Rv0246	0.613904	0.503609	-0.110295	0.820338	0.468069	0.50373	3.28851	1.04892	106.237	0	1	1	0	G197A:p.G66D	Non-essential
Rv0246	0.733134	0.451014	-0.28212	0.615186	0.354779	0.619252	2.05491	1.04749	109.1	0	1	1	0	G232A:p.V78M	Non-essential
Rv0246	0.628728	0.496059	-0.132669	0.788988	0.453046	0.518916	3.09553	1.04926	105.575	0	3	0	1	C428T:p.P143L	Non-essential
Rv0246	1.05999	0.292448	-0.767544	0.275897	0.0628458	0.924761	0.250616	1.02025	235.218	0	3	0	1	A474G:p.V158V	Non-essential
Rv0246	0.783622	0.428865	-0.354757	0.547286	0.309858	0.665556	1.67791	1.04651	111.171	0	2	0	1	C529T:p.H177Y	Non-essential
Rv0246	1.10232	0.279717	-0.822607	0.253753	0.0448511	0.945439	0.175487	1.01812	259.721	0	5	0	2	G588A:p.S196S	Non-essential
Rv0252	1.09108	0.284334	-0.806744	0.260599	0.0497525	0.93985	0.195669	1.01849	255.109	0	2	0	2	G168C:p.R56R	Non-essential
Rv0252	1.09746	0.283226	-0.81423	0.258074	0.0487621	0.940951	0.191574	1.01816	259.278	7	1	35	0	C174T:p.G58G	Non-essential
Rv0252	1.09317	0.284003	-0.809171	0.259798	0.0497813	0.939759	0.195788	1.01831	257.341	5	1	6	0	C390A:p.G130G	Non-essential
Rv0252	1.15815	0.269332	-0.888821	0.232554	0.0331583	0.959079	0.128168	1.01728	270.9	1	1	1	0	C549T:p.F183F	Non-essential
Rv0252	0.844411	0.425641	-0.41877	0.504069	0.296481	0.679392	1.57494	1.04474	115.124	0	1	1	0	G719C:p.W240S	Non-essential
Rv0252	0.729684	0.452862	-0.276822	0.620628	0.358213	0.615708	2.08591	1.04736	109.366	0	1	1	0	C722T:p.A241V	Non-essential
Rv0252	0.792567	0.421531	-0.371036	0.531855	0.299086	0.676663	1.59469	1.04732	109.453	0	1	1	0	G737C:p.S246T	Non-essential
Rv0252	1.07415	0.287245	-0.786904	0.267416	0.0554657	0.933249	0.219457	1.01951	243.276	0	1	1	0	T756C:p.D252D	Non-essential
Rv0252	0.740166	0.446462	-0.293705	0.603192	0.347403	0.626818	1.98944	1.04781	108.441	0	1	1	0	C989T:p.S330L	Non-essential
Rv0252	0.726905	0.45367	-0.273235	0.624112	0.360562	0.613339	2.10729	1.04764	108.79	0	1	1	0	G1039A:p.V347I	Non-essential
Rv0252	1.07415	0.287245	-0.786904	0.267416	0.0554657	0.933249	0.219457	1.01951	243.276	0	1	1	0	T1239C:p.D413D	Non-essential
Rv0252	1.0966	0.281958	-0.814641	0.25712	0.0475619	0.942316	0.186623	1.01824	258.246	0	1	1	0	C1341T:p.V447V	Non-essential
Rv0252	1.09313	0.284009	-0.809126	0.259813	0.0497904	0.939749	0.195826	1.01831	257.326	0	1	1	0	C1350T:p.G450G	Non-essential
Rv0252	1.10296	0.281093	-0.821867	0.254853	0.0456808	0.944592	0.178889	1.01817	259.09	0	1	1	0	G1383C:p.G461G	Non-essential
Rv0252	1.08175	0.282638	-0.799109	0.261278	0.0500948	0.939374	0.197086	1.01937	244.832	0	1	1	0	T1428C:p.C476C	Non-essential
Rv0252	1.13889	0.26903	-0.86986	0.236221	0.0332635	0.958937	0.128589	1.01739	269.428	0	1	1	0	C1536T:p.I512I	Non-essential
Rv0252	1.06015	0.293796	-0.766353	0.277127	0.0644861	0.923107	0.257608	1.02038	233.968	0	1	1	0	T1660C:p.L554L	Non-essential
Rv0252	1.08781	0.279005	-0.808806	0.256483	0.0460724	0.944006	0.180497	1.01924	246.305	0	1	1	0	T1731C:p.S577S	Non-essential
Rv0252	0.716743	0.459874	-0.25687	0.641616	0.371032	0.602594	2.20458	1.0472	109.7	0	1	1	0	G1814T:p.G605V	Non-essential
Rv0252	1.06595	0.292735	-0.773212	0.274624	0.0619263	0.92581	0.246707	1.01934	245.08	0	1	1	0	G2010A:p.L670L	Non-essential
Rv0252	1.09341	0.283619	-0.809793	0.259389	0.0493527	0.940247	0.194015	1.01833	257.184	0	1	1	0	C2037T:p.R679R	Non-essential
Rv0252	1.1361	0.269655	-0.866449	0.237351	0.0336689	0.958459	0.130211	1.01741	269.135	0	1	1	0	G2058A:p.K686K	Non-essential
Rv0252	1.15112	0.275185	-0.875936	0.239058	0.0387617	0.95255	0.150701	1.01747	268.314	0	1	1	0	C2241T:p.D747D	Non-essential
Rv0252	0.725944	0.454234	-0.27171	0.625715	0.361412	0.612438	2.11507	1.04761	108.852	0	1	1	0	G2323T:p.V775L	Non-essential
Rv0252	1.09647	0.281984	-0.814481	0.257174	0.0475983	0.942273	0.186773	1.01825	258.196	0	1	1	0	C2484T:p.V828V	Non-essential
Rv0253	1.10909	0.27725	-0.831841	0.24998	0.0416104	0.949264	0.162257	1.01802	261.088	0	1	1	0	G291C:p.S97S	Non-essential
Rv0253	0.718869	0.458382	-0.260487	0.637643	0.368741	0.604928	2.18302	1.0473	109.5	0	1	1	0	G311A:p.R104H	Non-essential
Rv0267	0.729143	0.453429	-0.275714	0.621866	0.358857	0.615068	2.09175	1.04735	109.398	0	1	1	0	C20A:p.P7Q	Non-essential
Rv0267	0.781853	0.429997	-0.351856	0.549972	0.311694	0.66367	1.69235	1.04646	111.275	0	2	1	1	G73A:p.D25N	Non-essential
Rv0267	0.821942	0.406514	-0.415428	0.494577	0.271596	0.705216	1.39346	1.0473	109.488	0	2	0	1	A295G:p.S99G	Non-essential
Rv0267	1.09527	0.284103	-0.811164	0.259391	0.0496957	0.939865	0.195434	1.01824	258.278	0	2	0	1	C627T:p.G209G	Non-essential
Rv0267	1.09501	0.27688	-0.818129	0.252856	0.0431799	0.947395	0.168653	1.01885	250.77	0	2	0	1	A1137G:p.K379K	Non-essential
Rv0267	1.06631	0.292623	-0.773686	0.274426	0.0617581	0.926003	0.245993	1.01933	245.285	0	2	0	1	G1251T:p.L417L	Non-essential
Rv0267	0.7195	0.458379	-0.261121	0.63708	0.368252	0.605464	2.17844	1.04733	109.428	0	2	0	1	C1325T:p.A442V	Non-essential
Rv0270	0.72293	0.456044	-0.266886	0.630827	0.364624	0.609167	2.14466	1.04748	109.123	0	2	0	1	C22T:p.P8S	Non-essential
Rv0270	1.08321	0.284741	-0.798465	0.262868	0.0514741	0.937761	0.202807	1.01882	251.205	0	2	0	1	C45T:p.L15L	Non-essential
Rv0270	1.09468	0.283096	-0.811582	0.258611	0.048815	0.940876	0.191793	1.01827	257.922	0	2	0	1	C153T:p.A51A	Non-essential
Rv0270	1.14436	0.275454	-0.868909	0.240706	0.0391213	0.952131	0.152156	1.01751	267.847	0	5	0	2	C246T:p.D82D	Non-essential
Rv0270	1.0988	0.281383	-0.817417	0.256082	0.0467147	0.943291	0.183136	1.01818	259.011	4	60	0	1	G402T:p.V134V	Non-essential
Rv0270	0.533895	0.577794	0.0438992	1.08222	0.561783	0.40731	4.79096	1.03666	137.785	1	1	1	0	G472A:p.G158S	Non-essential
Rv0270	1.15212	0.275145	-0.87698	0.238816	0.0387091	0.952612	0.150488	1.01747	268.372	1	2	0	1	C570T:p.D190D	Non-essential
Rv0270	1.08058	0.285851	-0.794733	0.264535	0.0530679	0.935945	0.209439	1.01886	250.667	1	6	0	1	C939T:p.V313V	Non-essential
Rv0270	1.18285	0.267745	-0.915109	0.226356	0.0314078	0.961136	0.121182	1.01716	272.578	0	1	1	0	G1200A:p.K400K	Non-essential
Rv0270	0.666526	0.478177	-0.18835	0.717417	0.416151	0.556427	2.66376	1.04927	105.557	0	1	1	0	A1436G:p.D479G	Non-essential
Rv0270	1.09179	0.283702	-0.808087	0.25985	0.0496594	0.939898	0.195284	1.01836	256.815	0	1	1	0	C1473T:p.A491A	Non-essential
Rv0274	1.08566	0.280286	-0.805369	0.258171	0.0475181	0.942349	0.186443	1.0193	245.631	0	1	1	0	T312C:p.F104F	Non-essential
Rv0274	0.635083	0.491659	-0.143423	0.774165	0.446186	0.525855	3.0109	1.04964	104.854	0	1	1	0	G433A:p.G145S	Non-essential
Rv0274	0.661061	0.474844	-0.186217	0.718306	0.418031	0.554392	2.68443	1.05167	101.152	0	1	1	0	C479T:p.T160I	Non-essential
Rv0274	0.822699	0.397403	-0.425296	0.483048	0.269943	0.708376	1.38184	1.05124	101.905	0	2	0	1	C515T:p.T172M	Non-essential
Rv0276	1.09494	0.282308	-0.812635	0.25783	0.0477504	0.942097	0.1874	1.01827	257.918	0	2	0	1	C51A:p.P17P	Non-essential
Rv0276	1.10013	0.281647	-0.818487	0.256012	0.0464427	0.943709	0.182018	1.01826	258.052	0	2	0	1	C105G:p.G35G	Non-essential
Rv0276	1.10279	0.280015	-0.822778	0.253915	0.0444491	0.945907	0.173841	1.01801	261.188	0	1	1	0	C108G:p.P36P	Non-essential
Rv0276	1.08732	0.2793	-0.808021	0.25687	0.0463934	0.943636	0.181815	1.01925	246.161	0	1	1	0	T336C:p.N112N	Non-essential
Rv0276	1.16549	0.2779	-0.887591	0.23844	0.0410559	0.94989	0.160002	1.01752	267.617	0	1	1	0	G351A:p.Q117Q	Non-essential
Rv0276	0.95724	0.333795	-0.623445	0.348706	0.155461	0.828361	0.68793	1.04291	119.524	0	1	1	0	C384A:p.Y128X	Non-essential
Rv0276	1.10994	0.27873	-0.831209	0.251122	0.0435538	0.947025	0.17018	1.01809	260.223	0	1	1	0	C447T:p.D149D	Non-essential
Rv0276	1.09787	0.282082	-0.815792	0.256936	0.0469702	0.943059	0.184187	1.01829	257.594	0	1	1	0	C456G:p.R152R	Non-essential
Rv0276	1.10994	0.27873	-0.831209	0.251122	0.0435538	0.947025	0.17018	1.01809	260.223	0	1	1	0	C477T:p.D159D	Non-essential
Rv0276	1.11812	0.278236	-0.83988	0.248843	0.0426867	0.948061	0.166641	1.01796	261.823	0	1	1	0	G486A:p.E162E	Non-essential
Rv0276	0.731148	0.454035	-0.277112	0.620989	0.357923	0.616021	2.08327	1.04678	110.581	0	1	1	0	C506A:p.A169E	Non-essential
Rv0276	1.09684	0.277657	-0.819179	0.253143	0.0435845	0.946922	0.170306	1.01861	253.647	0	2	0	1	G528A:p.T176T	Non-essential
Rv0276	1.09434	0.282707	-0.811632	0.258336	0.0481964	0.941587	0.189239	1.01826	258.004	0	3	0	1	C570A:p.A190A	Non-essential
Rv0276	1.09787	0.282082	-0.815792	0.256936	0.0469702	0.943059	0.184187	1.01829	257.594	0	2	0	1	C579G:p.R193R	Non-essential
Rv0276	0.772432	0.436847	-0.335584	0.565548	0.321292	0.653625	1.76913	1.04558	113.201	0	2	0	1	A610G:p.I204V	Non-essential
Rv0276	1.05258	0.295951	-0.756631	0.281167	0.067385	0.919508	0.270025	1.02036	234.155	0	2	0	1	T729C:p.G243G	Non-essential
Rv0276	1.1202	0.272521	-0.847675	0.243279	0.0371708	0.954416	0.144277	1.01787	263.026	0	4	0	2	C732T:p.F244F	Non-essential
Rv0276	1.08566	0.280286	-0.805369	0.258171	0.0475181	0.942349	0.186443	1.0193	245.631	0	1	2	0	T747C:p.F249F	Non-essential
Rv0276	1.08566	0.280286	-0.805369	0.258171	0.0475181	0.942349	0.186443	1.0193	245.631	0	1	1	0	T795C:p.F265F	Non-essential
Rv0276	1.10994	0.27873	-0.831209	0.251122	0.0435538	0.947025	0.17018	1.01809	260.223	0	1	1	0	C798T:p.D266D	Non-essential
Rv0276	0.724499	0.456526	-0.267973	0.630126	0.363849	0.609921	2.13749	1.04698	110.166	0	1	1	0	G811C:p.V271L	Non-essential
Rv0276	0.676939	0.479747	-0.197192	0.7087	0.409373	0.563365	2.59029	1.04708	109.957	0	1	1	0	C814G:p.L272V	Non-essential
Rv0276	1.05612	0.295884	-0.760232	0.280161	0.0666507	0.920399	0.266873	1.01992	238.795	0	1	1	0	G834A:p.L278L	Non-essential
Rv0281	0.721121	0.457335	-0.263786	0.6342	0.366566	0.607191	2.16269	1.0474	109.283	0	1	1	0	G85A:p.A29T	Non-essential
Rv0281	0.616775	0.501711	-0.115064	0.813443	0.464986	0.50683	3.24801	1.04905	105.973	0	1	1	0	G269A:p.R90H	Non-essential
Rv0281	0.775953	0.435434	-0.340519	0.56116	0.31937	0.655696	1.75358	1.04577	112.778	0	2	0	1	G712C:p.E238Q	Non-essential
Rv0282	0.645115	0.489019	-0.156095	0.758034	0.437333	0.534882	2.90473	1.04909	105.9	0	2	0	1	C17A:p.A6E	Essential
Rv0282	0.618085	0.501142	-0.116943	0.810798	0.463635	0.508227	3.23043	1.04921	105.673	0	1	1	0	C65T:p.A22V	Essential
Rv0282	1.09559	0.282633	-0.812956	0.257973	0.048275	0.941493	0.189563	1.01827	257.926	0	1	1	0	C72G:p.P24P	Essential
Rv0282	1.06644	0.292574	-0.773867	0.274346	0.0616917	0.92608	0.245711	1.01932	245.333	0	1	1	0	C211T:p.L71L	Essential
Rv0282	1.11638	0.272826	-0.84355	0.244385	0.0371324	0.954458	0.144122	1.01784	263.412	0	1	1	0	G306C:p.T102T	Essential
Rv0282	0.754875	0.436748	-0.318127	0.57857	0.331831	0.642834	1.85598	1.04868	106.712	0	1	1	0	A310G:p.T104A	Essential
Rv0282	0.96597	0.354094	-0.611875	0.366568	0.134412	0.843477	0.580324	1.02448	198.411	0	1	1	0	G316T:p.A106S	Essential
Rv0282	1.08454	0.285213	-0.799328	0.262981	0.0516836	0.93754	0.203677	1.01866	253.074	0	1	1	0	G441A:p.A147A	Essential
Rv0282	1.0799	0.286801	-0.793096	0.265581	0.0537863	0.935108	0.212435	1.01888	250.471	0	2	0	1	C513T:p.R171R	Essential
Rv0282	0.720994	0.457424	-0.26357	0.634435	0.366702	0.607051	2.16396	1.0474	109.298	0	2	0	1	C515A:p.A172D	Essential
Rv0282	1.0799	0.286801	-0.793096	0.265581	0.0537863	0.935108	0.212435	1.01888	250.471	0	2	0	1	C570T:p.R190R	Essential
Rv0282	1.10909	0.27725	-0.831841	0.24998	0.0416104	0.949264	0.162257	1.01802	261.088	0	2	0	1	G576C:p.S192S	Essential
Rv0282	1.09495	0.282283	-0.812663	0.257804	0.0480145	0.941791	0.188489	1.01829	257.618	0	2	0	1	C744T:p.V248V	Essential
Rv0282	0.726848	0.454986	-0.271862	0.625971	0.361284	0.612588	2.1139	1.04725	109.6	0	2	0	1	C974G:p.A325G	Essential
Rv0282	1.09752	0.282586	-0.814935	0.257477	0.0480955	0.94171	0.188823	1.01819	258.913	0	2	0	1	C1152G:p.A384A	Essential
Rv0282	0.72095	0.457445	-0.263505	0.634503	0.366743	0.607009	2.16434	1.0474	109.298	1	1	1	0	C1787T:p.A596V	Essential
Rv0283	1.15218	0.274803	-0.877379	0.238507	0.0383609	0.953013	0.14908	1.01747	268.281	0	1	1	0	C24T:p.H8H	Essential
Rv0283	1.1202	0.272521	-0.847675	0.243279	0.0371708	0.954416	0.144277	1.01787	263.026	0	1	1	0	C108T:p.F36F	Essential
Rv0283	1.09833	0.281471	-0.81686	0.256272	0.0468355	0.943151	0.183633	1.01819	258.838	0	1	1	0	G237A:p.V79V	Essential
Rv0283	1.10276	0.278538	-0.824218	0.252583	0.0438103	0.946636	0.171229	1.01815	259.407	0	1	1	0	C267G:p.S89S	Essential
Rv0283	1.05258	0.295951	-0.756631	0.281167	0.067385	0.919508	0.270025	1.02036	234.155	0	1	1	0	T306C:p.G102G	Essential
Rv0283	1.10635	0.278985	-0.827361	0.252167	0.0433868	0.947199	0.169498	1.01802	261.115	0	1	1	0	G420C:p.V140V	Essential
Rv0283	1.16421	0.268091	-0.896117	0.230277	0.0319547	0.960488	0.123362	1.01722	271.768	0	1	1	0	C423T:p.S141S	Essential
Rv0283	0.78156	0.430176	-0.351383	0.550407	0.311992	0.663362	1.6947	1.04645	111.294	0	1	1	0	G523A:p.D175N	Essential
Rv0283	1.09502	0.28303	-0.811989	0.25847	0.0487214	0.940984	0.191406	1.01826	258.048	0	1	1	0	C678G:p.A226A	Essential
Rv0283	0.794621	0.418073	-0.376548	0.526129	0.295102	0.680796	1.56455	1.04815	107.758	0	1	1	0	A781G:p.I261V	Essential
Rv0283	0.692618	0.471578	-0.221041	0.680863	0.394029	0.579029	2.43008	1.04723	109.633	0	2	0	1	G1049C:p.R350P	Essential
Rv0283	1.1004	0.281097	-0.819301	0.25545	0.0463191	0.94375	0.18151	1.01814	259.552	0	2	0	1	G1296C:p.V432V	Essential
Rv0283	1.05919	0.292972	-0.76622	0.2766	0.0632622	0.924208	0.252389	1.02007	237.178	0	2	0	1	A1347G:p.P449P	Essential
Rv0283	0.698219	0.471548	-0.226671	0.675358	0.39029	0.582863	2.39226	1.04633	111.564	0	3	0	1	G1358C:p.G453A	Essential
Rv0283	1.06391	0.291928	-0.771978	0.274392	0.0615808	0.926165	0.24524	1.01967	241.406	0	2	0	1	T1369C:p.L457L	Essential
Rv0283	0.822087	0.406445	-0.415642	0.494406	0.271468	0.705349	1.39256	1.0473	109.491	9	1	0	0	A1573G:p.S525G	Essential
Rv0284	1.10699	0.275542	-0.831443	0.248911	0.0407288	0.950201	0.158673	1.01806	260.553	1	183	0	1	C63T:p.T21T	Essential
Rv0284	1.14283	0.268727	-0.874103	0.235142	0.032899	0.959368	0.127132	1.01735	270.025	0	1	1	0	C66T:p.I22I	Essential
Rv0284	1.05505	0.294438	-0.760611	0.279075	0.065532	0.92161	0.262079	1.02033	234.471	0	1	1	0	T93C:p.P31P	Essential
Rv0284	1.02982	0.305391	-0.724432	0.296548	0.0817737	0.903199	0.332819	1.02156	222.442	0	1	1	0	A117G:p.L39L	Essential
Rv0284	1.09313	0.284009	-0.809117	0.259813	0.049791	0.939748	0.195828	1.01831	257.324	0	1	1	0	C978T:p.G326G	Essential
Rv0284	1.10111	0.279916	-0.821196	0.254213	0.0451316	0.945113	0.176637	1.01816	259.289	0	1	1	0	G1059T:p.S353S	Essential
Rv0284	0.802009	0.416057	-0.385952	0.518768	0.289689	0.686412	1.52415	1.04754	109.006	0	1	1	0	A1156G:p.S386G	Essential
Rv0284	0.726139	0.454171	-0.271968	0.62546	0.361368	0.612513	2.11467	1.0476	108.87	0	1	1	0	G1696A:p.V566I	Essential
Rv0284	1.06576	0.287283	-0.778479	0.269557	0.057322	0.930934	0.227249	1.02032	234.511	0	1	1	0	A1776C:p.T592T	Essential
Rv0284	1.09326	0.283649	-0.809613	0.259452	0.0493946	0.940199	0.194188	1.01833	257.129	0	1	1	0	C2670T:p.R890R	Essential
Rv0284	1.06656	0.292543	-0.774017	0.274286	0.0616426	0.926137	0.245503	1.01932	245.394	0	1	1	0	C2779T:p.L927L	Essential
Rv0284	1.11391	0.271982	-0.841925	0.244169	0.0369728	0.954613	0.143479	1.01799	261.473	0	1	1	0	C2787T:p.I929I	Essential
Rv0284	0.721091	0.457354	-0.263737	0.634253	0.366597	0.607159	2.16298	1.0474	109.286	0	1	1	0	G3133A:p.A1045T	Essential
Rv0284	1.09536	0.282676	-0.812685	0.258067	0.0483361	0.941422	0.189816	1.01827	257.843	0	1	1	0	C3156T:p.P1052P	Essential
Rv0284	1.06015	0.293796	-0.766353	0.277127	0.0644861	0.923107	0.257608	1.02038	233.968	0	1	1	0	T3184C:p.L1062L	Essential
Rv0284	1.10013	0.281647	-0.818487	0.256012	0.0464427	0.943709	0.182018	1.01826	258.052	0	1	1	0	C3216G:p.G1072G	Essential
Rv0284	0.719074	0.458287	-0.260787	0.637329	0.368549	0.605124	2.18122	1.0473	109.505	0	1	1	0	G3566A:p.R1189H	Essential
Rv0284	0.770978	0.43863	-0.332348	0.568927	0.324475	0.650436	1.79508	1.04562	113.119	0	1	1	0	A3974C:p.Q1325P	Essential
Rv0287	1.0748	0.286834	-0.787965	0.266872	0.0549745	0.933807	0.217401	1.01951	243.176	0	1	1	0	T165C:p.H55H	Not annotated	Epitope
Rv0288	0.726479	0.455222	-0.271257	0.626614	0.361666	0.612196	2.11741	1.04723	109.633	0	1	1	0	G28A:p.A10T	Non-essential	Epitope
Rv0288	0.613511	0.503853	-0.109659	0.821262	0.468485	0.50331	3.294	1.0489	106.276	0	2	0	1	G38A:p.G13D	Non-essential	Epitope
Rv0288	0.822003	0.406507	-0.415496	0.494532	0.271565	0.705248	1.39324	1.0473	109.501	0	2	0	1	G80A:p.S27N	Non-essential	Epitope
Rv0288	0.726757	0.455044	-0.271713	0.62613	0.361378	0.612491	2.11477	1.04725	109.608	0	2	0	1	G211T:p.A71S	Non-essential	Epitope
Rv0289	1.06595	0.292735	-0.773212	0.274624	0.0619263	0.92581	0.246707	1.01934	245.08	0	2	0	1	G30A:p.L10L	Essential
Rv0289	0.67811	0.471476	-0.206634	0.69528	0.404204	0.56857	2.5354	1.04966	104.804	0	2	0	1	T109C:p.Y37H	Essential
Rv0289	0.720943	0.457449	-0.263494	0.634515	0.366751	0.607001	2.16441	1.0474	109.299	0	2	0	1	C290T:p.A97V	Essential
Rv0289	0.975629	0.371846	-0.603782	0.381135	0.203276	0.77673	0.953501	1.04424	116.281	0	2	0	1	T407C:p.M136T	Essential
Rv0289	0.723321	0.455797	-0.267525	0.630145	0.364218	0.609583	2.1409	1.0475	109.089	0	2	0	1	C421T:p.P141S	Essential
Rv0289	0.785951	0.429628	-0.356324	0.546635	0.309419	0.666006	1.67447	1.04604	112.177	0	2	0	1	G486C:p.E162D	Essential
Rv0289	1.09715	0.282181	-0.814968	0.257195	0.0476036	0.942266	0.186795	1.01822	258.532	0	2	0	1	G498A:p.P166P	Essential
Rv0289	1.10994	0.27873	-0.831209	0.251122	0.0435538	0.947025	0.17018	1.01809	260.223	0	2	0	1	C564T:p.D188D	Essential	Epitope
Rv0289	1.05847	0.293433	-0.765039	0.277224	0.0638306	0.923567	0.254811	1.02006	237.229	0	2	0	1	A588G:p.A196A	Essential	Epitope
Rv0289	0.949273	0.359553	-0.589719	0.378767	0.145894	0.830625	0.638367	1.02466	197.128	0	2	0	1	G656C:p.R219P	Essential
Rv0289	0.716266	0.460217	-0.25605	0.642522	0.37155	0.602064	2.20948	1.04717	109.767	0	2	0	1	G662A:p.G221D	Essential
Rv0289	1.05517	0.295444	-0.759728	0.279997	0.0662611	0.920803	0.265202	1.02012	236.667	4	60	0	1	A849G:p.G283G	Essential
Rv0290	0.720721	0.457449	-0.263272	0.63471	0.366963	0.60675	2.16639	1.0473	109.491	0	1	1	0	C115T:p.R39C	Essential
Rv0290	0.821388	0.406866	-0.414522	0.49534	0.27218	0.704608	1.39758	1.04729	109.522	0	1	1	0	G227A:p.S76N	Essential
Rv0290	0.724339	0.455296	-0.269043	0.628568	0.363232	0.610606	2.1318	1.04754	109.009	0	1	1	0	G283A:p.A95T	Essential
Rv0290	0.810544	0.410185	-0.400359	0.506061	0.280266	0.696199	1.45526	1.04805	107.952	0	1	1	0	T305G:p.I102S	Essential
Rv0290	1.07446	0.289271	-0.78519	0.269225	0.0569224	0.931533	0.225569	1.019	249.071	0	2	0	1	G1152T:p.L384L	Essential
Rv0290	0.944978	0.371159	-0.573819	0.39277	0.203046	0.776873	0.952147	1.04453	115.605	0	2	0	1	G1377A:p.M459I	Essential	Epitope
Rv0291	0.732694	0.451268	-0.281426	0.615902	0.355219	0.618799	2.05887	1.04748	109.122	0	2	0	1	T38G:p.V13G	Essential
Rv0291	0.726701	0.453792	-0.272909	0.624455	0.360769	0.613127	2.10919	1.04764	108.803	0	2	0	1	G598C:p.V200L	Essential
Rv0291	1.07925	0.287595	-0.791658	0.266477	0.0543314	0.934493	0.214712	1.01881	251.273	0	3	0	2	G651C:p.L217L	Essential
Rv0291	0.781568	0.430167	-0.351401	0.55039	0.31198	0.663375	1.69461	1.04645	111.291	3	50	0	1	A680G:p.D227G	Essential	Epitope
Rv0291	1.18107	0.267766	-0.913305	0.226715	0.0314305	0.961109	0.121273	1.01717	272.554	3	50	0	1	G684A:p.K228K	Essential	Epitope
Rv0291	0.733798	0.450691	-0.283107	0.614189	0.354152	0.619896	2.04929	1.04749	109.106	0	1	1	0	G1102A:p.V368M	Essential	Epitope
Rv0292	0.7408	0.446195	-0.294605	0.602315	0.346832	0.627406	1.98444	1.0478	108.475	0	1	1	0	C281G:p.S94W	Essential
Rv0292	0.785564	0.429772	-0.355792	0.547087	0.309714	0.665701	1.67678	1.04605	112.157	0	1	1	0	G553C:p.E185Q	Essential	Epitope
Rv0292	0.719404	0.458437	-0.260966	0.637246	0.368351	0.605362	2.17937	1.04733	109.437	0	2	0	1	G766A:p.A256T	Essential
Rv0292	1.0685	0.289996	-0.7785	0.271405	0.0586629	0.929507	0.232896	1.01946	243.749	0	2	0	1	T906G:p.A302A	Essential
Rv0292	0.729122	0.453424	-0.275698	0.621877	0.358867	0.615058	2.09184	1.04735	109.389	0	2	0	1	C968T:p.P323L	Essential
Rv0292	1.06627	0.292636	-0.77363	0.274448	0.0617782	0.92598	0.246078	1.01933	245.261	0	2	0	1	G972A:p.L324L	Essential
Rv0294	1.09874	0.281182	-0.817562	0.255913	0.0465808	0.943445	0.182586	1.01819	258.86	0	1	1	0	C81T:p.L27L	Non-essential
Rv0294	1.06633	0.292611	-0.773719	0.274409	0.0617475	0.926017	0.245948	1.01933	245.26	0	1	1	0	C127T:p.L43L	Non-essential
Rv0294	0.780731	0.430649	-0.350082	0.551597	0.312802	0.662525	1.70111	1.04644	111.327	0	2	0	1	A224G:p.D75G	Non-essential
Rv0294	0.906122	0.413191	-0.492931	0.455999	0.271867	0.704919	1.39537	1.04427	116.206	0	2	0	1	G303C:p.W101C	Non-essential
Rv0294	1.1518	0.27515	-0.876646	0.238887	0.0387172	0.952602	0.150521	1.01747	268.363	1	1	1	0	C459T:p.D153D	Non-essential	Epitope
Rv0294	1.08775	0.27835	-0.809399	0.255895	0.0455366	0.944599	0.178298	1.01929	245.727	0	1	2	0	T600C:p.I200I	Non-essential
Rv0294	0.690735	0.467847	-0.222889	0.677318	0.393243	0.579788	2.42209	1.04884	106.394	0	1	1	0	A756C:p.E252D	Non-essential	Epitope
Rv0298	1.08501	0.291376	-0.793631	0.268547	0.0566433	0.931883	0.224396	1.01826	257.963	0	1	1	0	G213A:p.R71R	Non-essential	Epitope
Rv0298	1.10435	0.286369	-0.817978	0.25931	0.0502686	0.939212	0.197806	1.01792	262.381	0	1	1	0	G216A:p.A72A	Non-essential	Epitope
Rv0299	0.723221	0.465977	-0.257243	0.644308	0.369696	0.603835	2.19199	1.0446	115.453	0	1	1	0	G88A:p.A30T	Non-essential
Rv0299	0.717236	0.468914	-0.248323	0.653779	0.375221	0.598175	2.24442	1.04463	115.374	0	1	1	0	C257T:p.A86V	Non-essential
Rv0301	1.07693	0.293258	-0.783673	0.272309	0.0594662	0.928644	0.236287	1.01851	254.947	0	1	1	0	G99A:p.L33L	Non-essential
Rv0301	0.722974	0.466149	-0.256825	0.644766	0.369956	0.603568	2.19443	1.04458	115.48	0	1	1	0	C292T:p.P98S	Non-essential
Rv0302	0.714678	0.470905	-0.243773	0.658905	0.377952	0.59538	2.27068	1.04451	115.662	0	2	1	1	G74T:p.R25L	Non-essential
Rv0302	0.722153	0.466807	-0.255345	0.64641	0.370835	0.602668	2.20272	1.04455	115.57	0	2	0	1	G208T:p.A70S	Non-essential
Rv0302	0.687096	0.479299	-0.207797	0.697572	0.401622	0.571177	2.50833	1.04568	112.977	3	45	0	1	C250G:p.H84D	Non-essential
Rv0302	0.729342	0.461353	-0.267989	0.632561	0.363178	0.610517	2.1313	1.04488	114.788	0	1	1	0	C449T:p.S150L	Non-essential
Rv0303	0.714205	0.471342	-0.242863	0.659953	0.378474	0.594845	2.27573	1.04448	115.727	0	1	1	0	G125A:p.G42D	Non-essential
Rv0303	0.726696	0.46357	-0.263126	0.637915	0.366127	0.607494	2.1586	1.04471	115.184	5	1	2	0	G280A:p.V94M	Non-essential
Rv0303	0.776091	0.437354	-0.338737	0.563534	0.320091	0.654869	1.7594	1.04507	114.366	3	1	0	0	T559G:p.F187V	Non-essential
Rv0303	1.07753	0.293102	-0.784427	0.272013	0.0592378	0.928907	0.235322	1.01849	255.166	2	1	1	0	C754T:p.L252L	Non-essential
Rv0306	0.853569	0.392076	-0.461493	0.459337	0.242715	0.735199	1.19779	1.04623	111.767	2	1	1	0	C168G:p.I56M	Non-essential
Rv0306	1.06557	0.292851	-0.772723	0.27483	0.0621018	0.925609	0.247453	1.01936	244.868	2	2	0	1	G324A:p.L108L	Non-essential
Rv0308	0.726139	0.454171	-0.271968	0.62546	0.361368	0.612513	2.11467	1.0476	108.87	2	2	0	1	G205A:p.V69I	Not annotated
Rv0308	0.768716	0.429841	-0.338875	0.559167	0.318516	0.656554	1.7467	1.04871	106.643	2	3	0	1	C314T:p.T105M	Not annotated
Rv0308	0.740151	0.446518	-0.293632	0.60328	0.347451	0.626769	1.98987	1.0478	108.475	1	1	1	0	C626T:p.S209L	Not annotated
Rv0309	1.09643	0.282603	-0.813822	0.257748	0.0480795	0.941721	0.188757	1.01822	258.55	1	1	1	0	G102A:p.A34A	Not annotated
Rv0309	0.743653	0.443441	-0.300212	0.596301	0.343316	0.631025	1.95381	1.04827	107.522	1	1	0	0	T427G:p.S143A	Not annotated
Rv0309	1.09702	0.282207	-0.814813	0.257249	0.0476399	0.942224	0.186945	1.01822	258.483	1	1	0	0	G474A:p.P158P	Not annotated	Epitope
Rv0311	0.774673	0.433627	-0.341046	0.559755	0.318076	0.657053	1.74316	1.0464	111.409	1	2	0	1	G357T:p.E119D	Essential
Rv0311	1.09545	0.282183	-0.813267	0.257596	0.0478758	0.941951	0.187917	1.01828	257.81	0	1	1	0	C516T:p.V172V	Essential
Rv0311	0.723034	0.455978	-0.267056	0.630645	0.364516	0.609278	2.14366	1.04748	109.114	0	1	1	0	C536G:p.P179R	Essential
Rv0311	0.790423	0.421797	-0.368626	0.533635	0.300623	0.675077	1.6064	1.04765	108.771	0	1	1	0	C669A:p.F223L	Essential
Rv0311	0.651958	0.485391	-0.166567	0.744513	0.43056	0.541623	2.82572	1.04858	106.906	0	1	1	0	A751T:p.I251F	Essential
Rv0311	0.618085	0.501142	-0.116943	0.810798	0.463635	0.508227	3.23043	1.04921	105.673	0	2	0	1	C782T:p.A261V	Essential
Rv0311	1.09181	0.284212	-0.807594	0.260313	0.0501093	0.939492	0.197146	1.01854	254.56	0	2	0	1	C873A:p.G291G	Essential
Rv0311	1.01359	0.311696	-0.701898	0.307517	0.0928914	0.890999	0.382701	1.02357	205.348	0	2	0	1	T889C:p.L297L	Essential
Rv0312	1.06624	0.292645	-0.773592	0.274464	0.0617914	0.925965	0.246134	1.01933	245.245	0	1	1	0	G42A:p.L14L	Essential
Rv0312	1.08775	0.27835	-0.809399	0.255895	0.0455366	0.944599	0.178298	1.01929	245.727	0	1	1	0	T189C:p.I63I	Essential
Rv0312	0.781987	0.429915	-0.352071	0.549773	0.311558	0.66381	1.69128	1.04646	111.267	0	2	0	1	G217A:p.D73N	Essential
Rv0312	1.0516	0.295801	-0.755797	0.281287	0.0677552	0.919085	0.271617	1.02051	232.573	0	2	0	1	A237C:p.P79P	Essential
Rv0312	0.754875	0.436748	-0.318127	0.57857	0.331831	0.642834	1.85598	1.04868	106.712	0	2	0	1	A277G:p.T93A	Essential
Rv0312	1.06859	0.289999	-0.77859	0.271385	0.0587	0.929467	0.233053	1.01945	243.901	0	2	0	1	A354C:p.A118A	Essential
Rv0312	0.658311	0.479416	-0.178894	0.728252	0.422701	0.549706	2.73637	1.05023	103.749	0	1	1	0	G475A:p.G159S	Essential
Rv0312	1.05705	0.293186	-0.763866	0.277362	0.0639905	0.923356	0.255493	1.02032	234.576	0	2	0	1	T492C:p.L164L	Essential
Rv0312	0.768434	0.429979	-0.338455	0.559552	0.318781	0.65628	1.74884	1.04871	106.64	0	2	0	1	A757G:p.T253A	Essential
Rv0312	1.04802	0.297117	-0.750899	0.283503	0.0698854	0.916661	0.280798	1.02072	230.468	1	1	1	0	T984C:p.P328P	Essential
Rv0312	0.77282	0.434957	-0.337863	0.562818	0.320457	0.654587	1.76237	1.04631	111.592	1	1	1	0	A1124G:p.E375G	Essential
Rv0312	0.810344	0.410285	-0.400059	0.50631	0.28045	0.696007	1.4566	1.04806	107.949	0	1	1	0	A1150G:p.I384V	Essential
Rv0312	0.718233	0.447617	-0.270616	0.62322	0.362362	0.611303	2.12379	1.0518	100.93	0	1	1	0	A1801G:p.I601V	Essential
Rv0313	1.05258	0.295951	-0.756631	0.281167	0.067385	0.919508	0.270025	1.02036	234.155	0	1	1	0	T207C:p.G69G	Non-essential
Rv0313	1.0936	0.283585	-0.810015	0.259313	0.0493026	0.940305	0.193808	1.01832	257.256	0	1	1	0	C249T:p.R83R	Non-essential
Rv0313	1.06677	0.292481	-0.774288	0.274174	0.0615433	0.926249	0.245081	1.0193	245.543	0	1	1	0	G333A:p.L111L	Non-essential
Rv0315	0.54525	0.570134	0.0248834	1.04564	0.549522	0.419534	4.55884	1.03721	135.931	0	6	0	1	C115T:p.P39S	Non-essential
Rv0315	1.10815	0.276645	-0.831509	0.249646	0.0411355	0.949806	0.160326	1.01806	260.516	0	2	0	1	C219G:p.S73S	Non-essential
Rv0315	0.627972	0.510578	-0.117394	0.813059	0.460747	0.511045	3.19311	1.04446	115.768	0	2	0	1	T452A:p.L151Q	Non-essential
Rv0315	0.762501	0.432471	-0.33003	0.567174	0.324212	0.650697	1.79293	1.04891	106.251	0	2	0	1	C719G:p.T240S	Non-essential
Rv0315	1.06452	0.292462	-0.772058	0.274736	0.0619046	0.925947	0.246615	1.01983	239.71	0	2	0	1	A723C:p.G241G	Non-essential
Rv0315	0.768564	0.429926	-0.338637	0.559389	0.318667	0.656398	1.74792	1.04871	106.649	2	50	0	1	C779A:p.T260K	Non-essential
Rv0316	1.09847	0.281032	-0.817434	0.255839	0.0459353	0.944179	0.179934	1.01817	259.122	1	1	2	0	C123G:p.L41L	Non-essential
Rv0316	0.728755	0.453597	-0.275159	0.622427	0.359211	0.614705	2.09497	1.04736	109.382	0	1	1	0	C308T:p.P103L	Non-essential
Rv0316	1.04562	0.298623	-0.746992	0.285594	0.0717522	0.91455	0.288878	1.02074	230.299	0	1	1	0	T318G:p.G106G	Non-essential
Rv0316	0.717339	0.458295	-0.259044	0.638882	0.369752	0.60386	2.19251	1.04752	109.047	0	1	1	0	C356T:p.P119L	Non-essential
Rv0319	1.07933	0.28722	-0.792113	0.26611	0.0542802	0.934548	0.214498	1.01887	250.598	0	1	1	0	C102T:p.G34G	Non-essential
Rv0319	0.723209	0.455867	-0.267342	0.630339	0.364334	0.609464	2.14198	1.04749	109.099	0	1	1	0	C128T:p.P43L	Non-essential
Rv0319	0.657177	0.484267	-0.172909	0.73689	0.426225	0.5462	2.77613	1.0486	106.853	0	5	0	1	T191C:p.L64S	Non-essential
Rv0319	0.717509	0.459541	-0.257968	0.640467	0.370329	0.603315	2.19795	1.04719	109.731	0	1	1	0	G206A:p.G69D	Non-essential
Rv0319	0.689447	0.468366	-0.221081	0.679336	0.394431	0.578573	2.43417	1.04888	106.322	0	1	1	0	G208A:p.E70K	Non-essential
Rv0319	0.827815	0.404826	-0.422989	0.48903	0.267405	0.709566	1.36411	1.04691	110.31	1	178	0	1	A479C:p.K160T	Non-essential
Rv0320	0.624254	0.497144	-0.127109	0.796381	0.457014	0.514908	3.14547	1.04958	104.963	1	178	0	1	G136A:p.V46I	Non-essential
Rv0320	1.09926	0.278556	-0.8207	0.253403	0.0414639	0.949193	0.161661	1.01855	254.359	0	1	1	0	T180A:p.V60V	Non-essential
Rv0320	0.815254	0.410275	-0.404979	0.503248	0.278145	0.698415	1.44001	1.04722	109.654	0	1	1	0	T248C:p.F83S	Non-essential
Rv0320	0.682843	0.468134	-0.214709	0.685566	0.398702	0.574144	2.47801	1.0503	103.621	0	1	1	0	G499A:p.V167I	Non-essential
Rv0320	1.07415	0.287245	-0.786904	0.267416	0.0554657	0.933249	0.219457	1.01951	243.276	0	1	1	0	T534C:p.D178D	Non-essential
Rv0321	1.1105	0.278366	-0.832133	0.250667	0.043158	0.94748	0.168564	1.01809	260.133	0	1	1	0	C150T:p.H50H	Non-essential
Rv0321	1.11007	0.274855	-0.835213	0.247602	0.0397727	0.951313	0.154794	1.01797	261.697	0	1	1	0	G333C:p.T111T	Non-essential
Rv0322	0.722712	0.457413	-0.265299	0.632912	0.36551	0.608235	2.15287	1.04706	109.999	0	1	1	0	G515A:p.G172E	Non-essential
Rv0322	0.762468	0.432476	-0.329992	0.567205	0.324235	0.650673	1.79312	1.04892	106.242	0	1	1	0	A601G:p.T201A	Non-essential
Rv0322	0.946812	0.34114	-0.605672	0.360304	0.166486	0.816765	0.746462	1.04304	119.214	0	1	1	0	C610T:p.Q204X	Non-essential
Rv0322	1.0947	0.283091	-0.811614	0.258601	0.0488076	0.940884	0.191762	1.01827	257.932	0	1	1	0	C1056T:p.A352A	Non-essential
Rv0322	0.733002	0.450806	-0.282196	0.615013	0.354784	0.619225	2.05496	1.0475	109.088	0	1	1	0	T1313C:p.V438A	Non-essential
Rv0324	0.781559	0.430168	-0.351391	0.550397	0.311984	0.66337	1.69464	1.04645	111.288	0	1	1	0	A38G:p.D13G	Non-essential
Rv0324	0.688193	0.463593	-0.2246	0.673638	0.392544	0.580433	2.41501	1.051	102.337	0	1	1	0	A241C:p.I81L	Non-essential
Rv0324	0.616052	0.502035	-0.114016	0.814923	0.465691	0.506116	3.25724	1.04906	105.969	0	2	0	1	C361A:p.R121S	Non-essential
Rv0324	0.626187	0.495961	-0.130226	0.792033	0.454975	0.516973	3.11971	1.04969	104.762	0	2	0	1	G502A:p.A168T	Non-essential
Rv0325	0.771277	0.438498	-0.332779	0.568535	0.324226	0.650693	1.79304	1.04562	113.123	0	3	0	1	G60C:p.Q20H	Non-essential
Rv0325	0.946381	0.349165	-0.597215	0.368948	0.177423	0.805336	0.806076	1.04243	120.753	0	3	0	1	C223T:p.Q75X	Non-essential
Rv0326	0.785775	0.429676	-0.356098	0.546818	0.309536	0.665885	1.67539	1.04605	112.161	0	190	0	1	G207C:p.E69D	Non-essential
Rv0328	1.09352	0.283599	-0.809917	0.259345	0.049324	0.94028	0.193896	1.01832	257.222	0	2	0	1	C15T:p.R5R	Non-essential
Rv0328	0.677548	0.471815	-0.205733	0.696357	0.404793	0.567971	2.54161	1.04964	104.858	0	2	0	1	T379C:p.Y127H	Non-essential
Rv0328	1.09463	0.283105	-0.811527	0.258631	0.0488276	0.940861	0.191845	1.01827	257.905	0	2	0	1	C384T:p.A128A	Non-essential
Rv0328	0.826786	0.399628	-0.427158	0.483351	0.262953	0.714116	1.3333	1.04882	106.434	0	10	0	1	A439G:p.I147V	Non-essential
Rv0328	1.05288	0.294995	-0.757883	0.280179	0.0667667	0.920202	0.26737	1.0205	232.673	0	2	0	1	A552G:p.V184V	Non-essential
Rv0331	0.720982	0.457424	-0.263557	0.634446	0.36671	0.607043	2.16404	1.0474	109.296	0	2	0	1	C335T:p.A112V	Non-essential
Rv0331	1.05258	0.295951	-0.756631	0.281167	0.067385	0.919508	0.270025	1.02036	234.155	0	3	0	1	T528C:p.G176G	Non-essential
Rv0331	0.650964	0.484258	-0.166706	0.743909	0.43055	0.541729	2.8256	1.04977	104.597	0	2	0	1	G550A:p.V184I	Non-essential
Rv0331	1.09547	0.282655	-0.812819	0.258022	0.048306	0.941457	0.189691	1.01827	257.884	0	2	0	1	C591G:p.P197P	Non-essential
Rv0331	0.716386	0.460094	-0.256293	0.642243	0.371397	0.60222	2.20804	1.04719	109.727	4	51	0	1	G611C:p.G204A	Non-essential
Rv0331	0.726968	0.454964	-0.272004	0.625838	0.361193	0.612681	2.11307	1.04724	109.624	2	1	1	0	G1075C:p.A359P	Non-essential
Rv0332	1.08596	0.284289	-0.80167	0.261786	0.0508334	0.938577	0.200148	1.01879	251.559	2	2	0	1	G309A:p.V103V	Non-essential
Rv0332	1.07609	0.288349	-0.787744	0.26796	0.0560017	0.932687	0.221704	1.01925	246.175	2	3	0	1	A315G:p.Q105Q	Non-essential
Rv0332	0.72243	0.457552	-0.264878	0.633351	0.365777	0.607961	2.15535	1.04706	109.998	2	2	0	1	G469C:p.G157R	Non-essential
Rv0333	1.11391	0.271982	-0.841925	0.244169	0.0369728	0.954613	0.143479	1.01799	261.473	1	1	1	0	C96T:p.I32I	Non-essential
Rv0334	1.05258	0.295951	-0.756631	0.281167	0.067385	0.919508	0.270025	1.02036	234.155	1	2	0	1	T621C:p.G207G	Essential
Rv0334	1.11225	0.277375	-0.834874	0.249382	0.0418276	0.948938	0.163141	1.01793	262.191	1	2	0	1	C840T:p.Y280Y	Essential
Rv0340	1.12754	0.270085	-0.857458	0.239535	0.0345145	0.957462	0.133598	1.01754	267.41	1	189	0	1	C90T:p.I30I	Non-essential
Rv0340	0.725812	0.454044	-0.271768	0.625567	0.361557	0.612284	2.1164	1.04757	108.939	1	3	0	1	C176T:p.P59L	Non-essential
Rv0340	0.72691	0.454946	-0.271965	0.625863	0.361219	0.612654	2.11331	1.04725	109.595	0	1	1	0	C302T:p.A101V	Non-essential
Rv0340	1.08124	0.285289	-0.795947	0.263854	0.0525115	0.936683	0.207121	1.01913	247.53	0	1	1	0	A417G:p.E139E	Non-essential
Rv0340	0.618775	0.502859	-0.115916	0.812669	0.46393	0.507913	3.23426	1.04848	107.103	0	1	1	0	G446A:p.G149E	Non-essential
Rv0340	0.806029	0.42041	-0.385618	0.521582	0.290641	0.685346	1.53121	1.04556	113.259	0	1	1	0	C492G:p.D164E	Non-essential
Rv0341	1.10987	0.274887	-0.834988	0.247675	0.0398148	0.951263	0.154965	1.01798	261.628	0	1	1	0	G480A:p.T160T	Non-essential
Rv0341	1.05036	0.295992	-0.754368	0.281801	0.06836	0.918396	0.274219	1.02062	231.445	0	1	1	0	T648C:p.V216V	Non-essential
Rv0341	1.0528	0.295918	-0.756885	0.281077	0.0672992	0.919608	0.269657	1.02033	234.395	0	1	1	0	T657C:p.G219G	Non-essential
Rv0341	1.09458	0.283179	-0.811405	0.25871	0.0489013	0.940777	0.192149	1.01827	257.918	0	1	1	0	C903T:p.A301A	Non-essential
Rv0342	0.783435	0.429033	-0.354402	0.547631	0.310101	0.665305	1.67981	1.04649	111.211	0	1	1	0	A125G:p.H42R	Non-essential
Rv0342	0.628225	0.510633	-0.117592	0.812819	0.460569	0.511226	3.19082	1.04443	115.847	0	1	1	0	T233A:p.L78Q	Non-essential
Rv0342	0.670628	0.476305	-0.194324	0.710237	0.412206	0.560449	2.62079	1.04924	105.61	0	1	1	0	A299G:p.D100G	Non-essential
Rv0342	0.732835	0.45127	-0.281566	0.615787	0.355131	0.618891	2.05807	1.04746	109.17	0	1	1	0	T317C:p.V106A	Non-essential
Rv0342	1.04671	0.298233	-0.748474	0.284924	0.0711358	0.915253	0.286207	1.02067	230.992	0	1	1	0	T534C:p.G178G	Non-essential
Rv0342	1.07663	0.286724	-0.789904	0.266316	0.0545204	0.934248	0.215502	1.01917	247.027	0	1	1	0	A846G:p.E282E	Non-essential
Rv0342	0.707117	0.454563	-0.252554	0.64284	0.374157	0.599241	2.23426	1.05103	102.293	0	1	1	0	T857G:p.F286C	Non-essential
Rv0342	0.771109	0.438593	-0.332515	0.568782	0.324387	0.650527	1.79436	1.04561	113.129	0	1	1	0	C1180G:p.Q394E	Non-essential
Rv0342	1.06622	0.292651	-0.773567	0.274475	0.0618125	0.925945	0.246224	1.01934	245.13	0	1	1	0	C1360T:p.L454L	Non-essential
Rv0342	0.726665	0.453904	-0.272761	0.62464	0.360664	0.613158	2.10823	1.04746	109.159	0	1	1	0	G1443T:p.Q481H	Non-essential
Rv0342	0.741426	0.445949	-0.295477	0.601475	0.346281	0.627973	1.97961	1.04777	108.522	0	1	1	0	C1502G:p.S501W	Non-essential
Rv0342	0.72701	0.454882	-0.272127	0.625689	0.361116	0.61276	2.11237	1.04726	109.586	0	1	1	0	C1784T:p.A595V	Non-essential
Rv0343	1.06334	0.292129	-0.771216	0.274728	0.061889	0.925818	0.246549	1.01972	240.955	0	1	1	0	G534A:p.L178L	Not annotated
Rv0343	1.09378	0.278413	-0.815366	0.254542	0.0444825	0.945805	0.173978	1.01862	253.587	0	1	1	0	C540T:p.T180T	Not annotated
[truncated: 21,861 more rows]
