# Supplementary material for: The Influence of HIV on the Evolution of Mycobacterium tuberculosis
Source: Mol Biol Evol. 2017 Mar 21;34(7):1654–68. doi: 10.1093/molbev/msx107 (PMC5455964; doi:10.1093/molbev/msx107)
Supplement: Supplementary Data [file msx107_Supp.zip › SUPP_TABLE2_MBE-16-0989.R1_Koch et al_The influence of HIV on the evolution of Mtb.xlsx]

## Sheet: MEDS results
Rv number	MEDS p-value	altL	alt_omega	AltFgNonSyn	AltBgNonSyn	AltSyn	DivL	DivFgNonSyn	DivBgNonSyn	DivSyn	Mutation	Genomic position	Essentiality	Epitope		Column headings description
Rv0005	0.0268149	-7.79391	1126.78	0.106912	0	3.41e-16	-11.0243	10.4256	0	1e-06	G1486C:p.V496L	6043	Essential			Rv number	Mtb Rv gene number according to tuberculist
Rv0005	0.0342762	-9.38689	928.046	0.111244	0	1e-06	-12.4322	10.9396	0	1.91e-14	C2048A:p.A683D	6608	Essential			MEDS p-value	The MEDS p-value
Rv0005	0.0423851	-10.7717	497.306	0.107628	0	5.43e-14	-13.16	6.83021	0	6.13e-15	G921C:p.K307N	7170	Essential			altL	Maximum likelihood values for the alternative model being true
Rv0006	0.0479417	-9.58783	834.904	0.0881345	0	1e-06	-12.3343	10.3752	0	1e-06	G1987C:p.V663L	9288	Not annotated			alt_omega	Directional selection parameter
Rv0007	0.0287412	-8.79925	1010.12	0.119289	0	1e-06	-11.9973	10.9691	0	7.62e-16	G700C:p.A234P	10613	Not annotated			AltFgNonSyn	Theoretical rate of nonsynonymous susbtition in the foreground lineages (null model)
Rv0017c	0.030672	-10.801	1220.87	0.0708038	0	1e-06	-14.2253	8.3325	0	2.95e-15	G472C:p.V158L	21169	Non-essential			AltBgNonSyn	Theoretical rate of nonsynonymous susbtition in the background lineages (null model)
Rv0018c	0.0179012	-8.38513	1037.03	0.13812	0	1.71e-16	-12.338	8.72027	0	6.39e-16	G916T:p.A306S	22266	Non-essential			AltSyn	Theoretical rate of synonymous susbtition in the background and foreground lineages (null model)
Rv0020c	0.0258943	-7.76776	1354.21	0.0647782	0	1e-06	-10.6188	7.2939	0	2.63e-14	G1105C:p.D369H	24340	Non-essential			DivL	Maximum likelihood values for the null model being true
Rv0020c	0.0473544	-8.17386	22534.4	0.00201888	0	0.19992	-10.5015	7.22447	0	2.99e-14	C702G:p.D234E	24743	Non-essential			DivFgNonSyn	Theoretical rate of nonsynonymous susbtition in the foreground lineages (directional model)
Rv0022c	0.0237849	-9.00363	1843.83	0.0413223	0	1e-06	-12.042	5.88962	0	1e-06	G302C:p.R101T	27141	Non-essential			DivBgNonSyn	Theoretical rate of nonsynonymous susbtition in the background lineages (directional model)
Rv0024	0.047718	-8.81231	9460.64	0.00652642	0	0.354318	-11.2269	9.59758	0	3.37e-15	C171G:p.H57Q	28532	Non-essential			DivSyn	Theoretical rate of synonymous susbtition in the background and foreground lineages (directional model)
Rv0034	0.0333942	-8.3897	950.24	0.110795	0	1e-06	-11.4558	10.9017	0	1.23e-14	G146C:p.G49A	37012	Non-essential			Mutation	Nucleotide and amino acid change at that site
Rv0041	0.0305024	-8.07701	895.745	0.127651	0	1e-06	-10.901	10.9164	0	3.47e-14	C2140A:p.Q714K	45701	Essential			Genomic position	Genomic position of nucleotide change
Rv0045c	0.0391516	-9.93602	1021.29	0.0810822	0	4.36e-15	-13.0448	9.90006	0	8.93e-17	C46A:p.L16M	49894	Non-essential			Essentiality	Non essential/essential gene category
Rv0050	0.0146409	-6.21466	1126.77	0.191151	0	1.15e-17	-10.017	11.0069	0	1.06e-14	G1180T:p.A394S	54842	Non-essential			Epitope	Epitope category
Rv0059	0.0144435	-15.3647	728.278	0.0846314	0	1e-06	-19.0531	13.7927	0	1.76e-14	A605G:p.N202S	63804	Non-essential
Rv0060	0.0069738	-7.98834	2775.73	0.158383	0	1e-06	-12.456	11.4643	0	3.14e-17	T536A:p.L179H	64444	Essential
Rv0066c	0.0146386	-9.08017	2027.74	0.070113	0	2.73e-15	-12.4267	7.22959	0	3.03e-14	G2035T:p.D679Y	72477	Non-essential
Rv0079	0.0228779	-9.40405	1021.87	0.119147	0	6.32e-17	-12.9246	9.17042	0	1e-06	G283C:p.D95H	88486	Non-essential
Rv0102	0.0217832	-8.5677	788.796	0.202259	0	1.16e-17	-12.0343	11.5379	0	1.6e-15	C167G:p.P56R	117880	Essential
Rv0107c	0.033267	-8.42672	1175	0.071186	0	5.37e-15	-11.4063	8.69665	0	2.62e-15	C175A:p.R59S	130367	Non-essential
Rv0110	0.0182015	-8.41681	3230.45	0.0395254	0	1e-06	-11.8396	7.83675	0	1.42e-14	C227G:p.T76S	133026	Non-essential
Rv0110	0.0475334	-9.60573	989.788	0.073941	0	1.74e-15	-12.3572	10.3336	0	1e-06	G7T:p.V3L	133246	Non-essential
Rv0117	0.0462499	-9.79493	3009.63	0.0220344	0	5.62e-16	-12.2246	9.1062	0	4.95e-14	A398C:p.Y133S	141597	Non-essential
Rv0131c	0.0168218	-7.57937	794.284	0.178756	0	5.76e-15	-11.119	8.1806	0	3.38e-15	G1051T:p.V351F	158608	Non-essential
Rv0136	9.77e-07	-41.9474	154.304	46.8633	21.6879	1e-06	-56.5522	43.8801	21.3294	1.11e-14	C340T:p.P114S	163705	Non-essential
Rv0136	0.041335	-9.98401	733.488	0.138871	0	1e-06	-13.1045	12.6319	0	1.23e-14	G629C:p.R210P	163994	Non-essential
Rv0138	0.0333214	-10.5617	1052.19	0.0831637	0	1e-06	-13.2581	9.01277	0	2.74e-15	T97A:p.C33S	165419	Non-essential
Rv0168	0.0139524	-6.49875	1370	0.159814	0	1e-06	-10.2965	10.561	0	1e-06	G742T:p.G248C	198401	Non-essential
Rv0173	0.00100943	-13.1619	6555.66	0.347428	4.31709	8.15e-19	-18.9993	9.48808	4.31495	7.24e-15	G1084A:p.E362K	205148	Non-essential
Rv0175	0.0327657	-6.9444	618.185	0.191104	0	1e-06	-10.0792	11.9597	0	5.38e-15	G266C:p.R89P	207079	Non-essential
Rv0176	0.0234807	-9.39819	1086.83	0.140161	0	1e-06	-13.2716	11.6155	0	0	C848G:p.P283R	208299	Non-essential
Rv0197	0.00405394	-9.4909	3687.42	0.115261	0	3.32e-16	-14.4004	6.84689	0	1e-06	T1046A:p.I349N	233276	Non-essential
Rv0197	0.0408699	-8.22487	1048.11	0.0751989	0	3.72e-15	-10.7815	9.78199	0	5.74e-14	C2197G:p.H733D	234427	Non-essential
Rv0198c	0.0378875	-8.37666	11647.8	0.00459697	0	1.18e-18	-11.0893	6.21742	0	2.83e-15	A433C:p.T145P	236075	Non-essential
Rv0209	0.0319141	-15.3896	301.372	0.192605	0	1e-06	-19.1086	18.3139	0	1.11e-14	C425T:p.S142F	249462	Non-essential
Rv0210	0.0341993	-8.70527	921.085	0.112589	0	1e-06	-11.7679	10.9669	0	4.25e-15	C299A:p.A100E	250418	Non-essential
Rv0211	0.0327581	-17.2704	2100.22	0.032595	3.1308	7.65e-17	-19.9149	7.01364	3.13275	3.54e-15	A302C:p.N101T	252083	Not annotated
Rv0212c	0.032278	-9.28106	1020.62	0.0742813	0	5.09e-15	-11.578	7.66172	0	1.36e-12	G419C:p.W140S	254222	Non-essential
Rv0223c	0.0239669	-8.33131	1209.07	0.0956006	0	1e-06	-11.61	8.97824	0	3.12e-16	C821G:p.P274R	266944	Not annotated
Rv0226c	0.00918468	-9.31176	2127.7	0.120506	0	1.25e-16	-13.8173	8.6336	0	1.1e-17	T800A:p.L267H	270490	Essential
Rv0226c	0.0329847	-7.98088	1060.15	0.0800451	0	1e-06	-10.9664	8.68614	0	1.93e-16	C1075A:p.R359S	270765	Essential
Rv0229c	0.0418187	-8.32975	496.922	0.142948	0	1e-06	-11.5301	8.85665	0	4.49e-15	G524T:p.R175L	274463	Non-essential
Rv0230c	0.0156564	-11.5416	16084	0.416025	4.45396	9.16e-23	-14.4622	0	4.42885	8.79e-15	A854G:p.H285R	275110	Non-essential
Rv0231	0.0237511	-8.73709	1438.25	0.0690447	0	1e-06	-11.6756	7.65327	0	2.78e-15	T851G:p.F284C	276539	Non-essential
Rv0231	0.0310237	-6.49852	659.244	0.179211	0	1e-06	-9.65417	11.4364	0	2.54e-15	G482C:p.G161A	276908	Non-essential
Rv0236c	0.0112248	-7.93642	5446.63	0.0478143	0	2.81e-17	-12.1666	10.4756	0	1e-06	T1505A:p.L502Q	283503	Essential
Rv0236c	0.0404194	-7.33303	810.842	0.0744867	0	1e-06	-9.80496	7.34894	0	6e-16	C3349T:p.H1117Y	285347	Essential
Rv0241c	0.0194606	-9.62285	3403.08	0.0278955	0	1e-06	-13.2527	6.18293	0	0	C5G:p.T2S	290633	Non-essential
Rv0241c	0.0326631	-8.84073	3002.64	0.017594	0	1e-06	-11.3811	5.3867	0	1.49e-14	A22C:p.K8Q	290650	Non-essential
Rv0260c	0.0255196	-9.33848	1411.96	0.061699	0	1e-06	-12.6347	7.15411	0	7.06e-15	G1135C:p.D379H	311525	Non-essential
Rv0261c	0.0170375	-9.82595	826.089	0.170059	0	3.9e-15	-13.749	8.18597	0	5.97e-15	G325T:p.V109F	313844	Non-essential
Rv0271c	0.0261959	-10.5405	1328.44	0.0651824	0	1e-06	-13.8216	7.2737	0	7.17e-15	G415C:p.E139Q	328047	Non-essential
Rv0272c	0.0397598	-9.00513	805.393	0.0787356	0	1.29e-15	-11.1291	7.65293	0	4.73e-16	G671T:p.W224L	329038	Non-essential
Rv0290	0.0214863	-9.82411	1545.38	0.0632922	0	1e-06	-12.9047	6.9101	0	2.32e-14	T305G:p.I102S	353197	Essential
Rv0290	0.0480738	-6.93375	1649.91	0.0461435	0	5e-17	-9.67645	10.8214	0	1.28e-14	C115T:p.R39C	353387	Essential
Rv0292	0.0243175	-9.38049	1062.1	0.114659	0	1e-06	-12.3517	9.56919	0	4.83e-14	G553C:p.E185Q	356432	Essential	Epitope
Rv0315	0.022638	-8.07415	1485.69	0.0707462	0	1e-06	-11.3148	7.77427	0	1.29e-14	C779A:p.T260K	384380	Non-essential
Rv0324	0.0318737	-9.47531	958.547	0.118155	0	1e-06	-13.0382	11.2488	0	0	C361A:p.R121S	391712	Non-essential
Rv0330c	0.0467846	-8.02362	609.355	0.103614	0	3.07e-14	-10.7195	8.77531	0	1.19e-16	G182T:p.R61L	395906	Non-essential
Rv0338c	0.0268419	-7.69177	1240.82	0.0709066	0	1e-06	-10.4878	7.54293	0	2.5e-14	G1033C:p.E345Q	403406	Essential
Rv0338c	0.037848	-16.8644	2599.44	0.0172254	3.15554	1e-06	-19.6596	5.1758	3.15555	6.25e-15	T2436G:p.I812M	404809	Essential
Rv0339c	0.0176176	-7.18913	3785.47	0.0383679	0	7.25e-17	-10.7197	8.68673	0	3.09e-15	G955T:p.A319S	407494	Not annotated
Rv0347	0.0456986	-9.11068	1072.42	0.0785618	0	1e-06	-12.378	11.4083	0	8.79e-15	G101T:p.R34L	417404	Essential
Rv0360c	0.0170909	-9.16513	782.807	0.179005	0	3.86e-15	-12.6924	8.18764	0	3.41e-15	G199T:p.V67F	438541	Non-essential
Rv0371c	0.0090134	-11.5724	2132.17	0.118951	0	3.71e-15	-16.0769	8.39877	0	5.13e-15	T101A:p.L34H	448533	Non-essential
Rv0371c	0.0438792	-12.9519	956.932	72.0739	0	7.46e-17	-16.0769	8.39877	0	5.13e-15	T101A:p.L34H	448533	Non-essential
Rv0371c	0.0450315	-10.1563	548029	0.148365	6.07216	0	-12.1651	0	6.07004	0	T74C:p.L25P	448560	Non-essential
Rv0372c	0.0445523	-8.17385	1035.87	0.0721809	0	5.45e-16	-11.1786	9.98158	0	9.11e-15	T230G:p.L77R	449156	Essential
Rv0373c	0.0316742	-8.95535	1048.12	0.0827276	0	1e-06	-11.9709	8.57872	0	2.59e-14	G2128C:p.G710R	449676	Non-essential
Rv0376c	0.0198562	-10.0148	1695.3	0.057207	0	1e-06	-13.2788	6.39867	0	8.21e-15	C356G:p.T119S	454017	Non-essential
Rv0377	0.00110583	-25.7064	1126.77	0.304802	11.1971	4.06e-16	-32.7493	23.5686	11.5248	1.37e-14	G905C:p.R302P	455325	Non-essential
Rv0383c	0.0112442	-7.8957	5409.19	0.0481814	0	1.33e-17	-12.1256	10.4981	0	1e-06	T368A:p.L123Q	458948	Essential
Rv0383c	0.0498083	-8.51547	1344.96	0.0430185	0	1e-06	-11.1386	8.43498	0	4.81e-15	C157G:p.L53V	459159	Essential
Rv0399c	0.0198549	-9.31715	1388.26	0.0854451	0	1e-06	-12.6844	7.81141	0	2.6e-14	C875G:p.S292W	477682	Essential
Rv0402c	0.0430632	-10.3176	838.052	0.0689346	0	3.38e-15	-12.7396	7.47411	0	2.27e-14	C331G:p.H111D	482901	Non-essential
Rv0404	0.026273	-7.17251	742.182	0.116922	0	1.78e-17	-10.1038	7.36953	0	1e-06	A1585C:p.I529L	485409	Essential
Rv0404	0.035094	-8.36072	848.014	0.124708	0	1e-06	-11.4015	11.4122	0	5.7e-15	C1433A:p.P478H	485561	Essential
Rv0405	0.0452621	-8.38571	579376	0.00010719	0	0.0374035	-10.8385	9.60427	0	3.55e-14	C1248G:p.H416Q	486978	Non-essential
Rv0405	0.0458165	-10.3348	428.168	232.523	0	8.33e-16	-13.0969	10.3332	0	1e-06	T1559G:p.V520G	487289	Non-essential
Rv0408	0.00260286	-8.3546	6150.35	0.123367	0	9.34e-17	-13.5558	8.16539	0	1e-06	A625T:p.T209S	492410	Not annotated
Rv0421c	0.0383692	-9.65183	3079.45	0.0148458	0	1e-06	-12.054	5.34952	0	5.09e-14	A563C:p.K188T	507199	Non-essential
Rv0421c	0.0404034	-9.82417	608.784	0.115932	0	5.48e-15	-12.6371	8.67002	0	4.47e-15	C542A:p.A181D	507220	Non-essential
Rv0422c	0.0204423	-9.26609	1490.66	0.0775413	0	1e-06	-12.6117	7.81446	0	4.54e-15	C251G:p.S84W	508305	Essential
Rv0423c	0.0183163	-9.73842	683.803	0.204215	0	5.38e-15	-13.2342	8.67496	0	3.89e-15	G1183T:p.A395S	509043	Essential
Rv0428c	0.0142199	-6.71984	3124.1	0.0511448	0	9.37e-17	-10.3857	7.95598	0	1e-06	G415T:p.V139F	516986	Non-essential
Rv0428c	0.0403473	-9.21928	613.598	0.115179	0	3.5e-15	-12.0322	8.67224	0	4.21e-15	C818A:p.A273E	517389	Non-essential
Rv0433	0.00613534	-8.71217	14198.2	0.0332187	0	2.82e-15	-13.5277	11.0369	0	2.32e-15	T811A:p.L271M	521134	Non-essential
Rv0451c	0.032376	-11.7903	7018.22	0.0074332	0	5.74e-17	-14.7265	5.28666	0	3.71e-15	A316C:p.N106H	541595	Non-essential
Rv0456c	0.000662333	-9.52193	87585.8	0.000307677	0	0.152047	-15.3535	9.73959	0	6.66058	G786A:p.R262R	546018	Non-essential
Rv0457c	0.0328108	-10.0905	3288.19	0.0158997	0	1e-06	-12.6256	5.35247	0	8.72e-15	A1642C:p.K548Q	547966	Non-essential
Rv0468	0.0475919	-9.46133	959.675	0.0773744	0	1e-06	-12.6514	10.4135	0	1e-06	G22C:p.V8L	558916	Non-essential
Rv0468	0.0498518	-8.49628	839.979	0.0777248	0	2.02e-15	-10.8575	9.57184	0	8.03e-15	A158C:p.E53A	559052	Non-essential
Rv0470A	0.00116839	-18.0481	992.608	0.201241	0	1e-06	-27.1419	34.7058	0	1.06e-14	G22A:p.V8I	562273	Not annotated
Rv0473	0.0338507	-7.44816	925.45	0.112958	0	1e-06	-10.5041	10.9574	0	1.82e-14	C515A:p.A172D	564078	Non-essential
Rv0478	0.034488	-7.9664	938.545	0.109771	0	1e-06	-11.0228	10.9663	0	1.39e-14	G365C:p.G122A	567586	Non-essential
Rv0484c	0.0320432	-7.40526	1070.51	0.081955	0	1e-06	-10.4209	8.77349	0	5.79e-15	G541C:p.A181P	573261	Non-essential
Rv0492c	0.0239704	-8.06779	1271.53	0.0911747	0	1e-06	-11.3483	9.01006	0	6.67e-16	C83G:p.P28R	583296	Non-essential
Rv0497	0.036413	-7.99284	838.371	0.123531	0	1e-06	-11.0165	11.5229	0	3.79e-15	G116C:p.R39P	587492	Non-essential
Rv0507	0.013752	-8.66168	1970.06	0.0973885	0	1e-06	-12.6274	9.15769	0	1e-06	G2290T:p.D764Y	599488	Non-essential
Rv0519c	0.0110677	-9.65517	2456.63	0.0865832	0	1e-06	-13.7743	8.36231	0	2.94e-15	A812T:p.Q271L	611263	Non-essential
Rv0556	0.0454205	-7.96952	791.441	0.106713	0	1e-06	-10.7973	11.351	0	1.81e-14	G44T:p.R15L	648002	Essential
Rv0570	0.0221405	-19.6	9681.9	0.00976353	3.13168	2.14e-14	-22.6518	6.90028	3.13392	8.17e-15	C1113G:p.I371M	662373	Non-essential
Rv0570	0.0343756	-11.0776	1037.99	0.061942	0	1e-06	-14.0787	6.81417	0	5.49e-16	A1079C:p.N360T	662407	Non-essential
Rv0572c	0.0367629	-9.03666	11567.4	0.00653931	0	3.18e-16	-11.923	8.56747	0	1.7e-14	G200C:p.G67A	665184	Non-essential
Rv0573c	0.0482464	-7.87983	969.927	0.0612963	0	1e-06	-10.2091	8.41434	0	3.24e-14	C364G:p.Q122E	666879	Non-essential
Rv0579	0.0411265	-10.2156	771.643	0.131922	0	1e-06	-13.3375	12.5731	0	3.72e-16	G677C:p.R226P	676914	Non-essential
Rv0584	0.0390611	-10.2737	367.849	298.795	0	1.37e-15	-13.2233	10.9556	0	3.81e-15	C581G:p.A194G	679809	Non-essential
Rv0588	0.0276106	-6.88583	1021.62	0.126137	0	1.67e-14	-10.3438	11.451	0	6.6e-15	C196A:p.L66M	686123	Essential
Rv0591	0.0229559	-15.574	2881.86	0.0358389	3.54223	1e-06	-18.7807	7.75849	3.5461	1.29e-15	A1190C:p.N397T	690248	Non-essential
Rv0601c	0.0178591	-8.71048	5230.1	0.0273753	0	1.48e-16	-12.2274	8.67804	0	2.24e-16	G223T:p.A75S	698772	Not annotated
Rv0613c	0.0178591	-8.71048	5230.1	0.0273753	0	1.48e-16	-12.2274	8.67804	0	2.24e-16	G961T:p.A321S	708555	Non-essential
Rv0616c	0.0467974	-10.9301	15417.3	0.00407593	0	4.4e-17	-14.0267	8.72531	0	2.45e-15	G95T:p.R32L	710756	Not annotated
Rv0628c	0.043537	-9.01296	1286.33	0.0440521	0	1e-06	-11.4229	7.36878	0	2.35e-14	C1114T:p.H372Y	718799	Essential
Rv0630c	0.0433502	-10.2887	1024.91	0.0730396	0	6.89e-15	-13.2364	9.76163	0	3.2e-15	G1307C:p.R436P	723707	Not annotated
Rv0631c	0.0385155	-6.93196	1143.92	0.0642242	0	5.77e-16	-9.78234	8.6698	0	9.67e-15	C2678A:p.A893D	725629	Not annotated
Rv0633c	0.0265997	-10.7534	1875.07	0.0382905	0	1e-06	-14.1068	6.12226	0	4.04e-15	C170A:p.T57N	729997	Not annotated
Rv0648	0.0288957	-7.26295	989.246	0.122257	0	8.38e-16	-10.4667	11.179	0	2.13e-15	G379C:p.A127P	743097	Non-essential
Rv0650	0.0173988	-9.10418	648.764	0.283872	0	5.56e-15	-12.7519	10.9451	0	7.04e-15	G895T:p.A299S	747931	Non-essential
Rv0656c	0.0359744	-8.33061	546.08	0.127637	0	2.05e-17	-10.5829	7.74298	0	1.04e-13	G194T:p.W65L	753174	Non-essential
Rv0667	0.0109517	-27.1778	250.503	0.365767	4.33536	1e-06	-32.7549	30.7207	4.52767	3.47e-14	C1349T:p.S450L	761139	Essential
Rv0667	0.0414844	-10.0791	947.835	0.0807078	0	2.12e-14	-12.6164	9.59782	0	1.22e-15	C1333G:p.H445D	761155	Essential
Rv0668	0.0227426	-9.46698	2285.2	0.0453939	0	8.16e-16	-13.0711	7.7688	0	3.56e-15	C674A:p.T225N	764043	Essential
Rv0694	0.0323677	-10.1911	1515.38	0.0432146	0	1e-06	-13.2333	6.61571	0	1.01e-14	T87G:p.I29M	793421	Not annotated
Rv0702	0.0460922	-10.9183	773.315	0.107161	0	1e-06	-13.73	11.2759	0	3.76e-15	G305T:p.R102L	801766	Essential
Rv0705	0.0345085	-7.56895	923.287	0.112122	0	1e-06	-10.6131	11.022	0	1.99e-14	G203C:p.G68A	803613	Essential
Rv0724	0.0284668	-15.5888	71.249	1.47333	0	3.72306	-18.0658	7.83225	0	4.47178	C425G:p.T142S	816087	Non-essential
Rv0758	0.0149436	-10.2124	2338.66	0.0646084	0	1e-06	-13.818	7.77453	0	7.38e-15	C182G:p.T61R	852577	Non-essential
Rv0764c	0.0339743	-6.8976	587.255	0.142563	0	6.96e-18	-9.87061	8.8802	0	5.88e-15	G395C:p.G132A	857643	Non-essential
Rv0766c	0.0408897	-7.65288	630.455	0.113997	0	9.54e-16	-10.467	8.9133	0	6.85e-15	C941A:p.P314Q	859132	Not annotated
Rv0782	0.0341842	-8.62766	926.283	0.11178	0	1e-06	-11.6899	10.9458	0	2.9e-15	C1097A:p.A366E	875828	Non-essential
Rv0783c	0.0336118	-9.60276	13827744616	0.363673	5.35103	0	-11.8599	0	5.31261	9.8e-15	C671T:p.A224V	877770	Non-essential
Rv0790c	0.0146472	-9.08022	1928.81	0.0737091	0	7.07e-15	-12.4262	7.22994	0	4.68e-15	G160T:p.D54Y	884641	Non-essential
Rv0811c	0.0467846	-8.02362	609.355	0.103614	0	3.07e-14	-10.7195	8.77531	0	1.19e-16	G557T:p.R186L	905784	Essential
Rv0830	0.000346395	-14.3719	172080	22.0219	0	1.9e-14	-23.2806	34.3085	0	6.45e-15	G34A:p.A12T	922003	Non-essential
Rv0841	0.0283563	-9.37307	986.564	0.122062	0	1e-06	-12.5756	10.8223	0	2.64e-14	G121C:p.G41R	937713	Not annotated
Rv0844c	0.031803	-10.7104	576.177	0.0812678	0	2.52714	-13.4006	4.67869	0	1445.13	A190T:p.M64L	940917	Non-essential
Rv0846c	0.0379897	-8.06413	9703.23	0.00546695	0	6.48e-17	-10.7713	6.16913	0	2.23e-15	A259C:p.T87P	943936	Not annotated
Rv0848	0.0143907	-6.10445	1274.82	0.171763	0	1e-06	-9.89976	10.8579	0	4.76e-15	G301T:p.A101S	945238	Not annotated
Rv0853c	0.0290857	-6.56621	703.394	0.138458	0	1e-06	-9.67336	8.91876	0	2.1e-15	G1003C:p.A335P	950116	Non-essential
Rv0869c	0.0258569	-7.60325	1354.37	0.0649617	0	1e-06	-10.456	7.30579	0	5.92e-14	G709C:p.D237H	966639	Non-essential
Rv0886	0.0443575	-9.41416	745.085	0.131347	0	1e-06	-12.5745	12.8929	0	4.9e-15	T827G:p.L276R	984629	Non-essential
Rv0890c	0.0472582	-7.29786	1126.77	0.0535995	0	1e-06	-9.95449	8.41849	0	1.5e-15	C658T:p.R220C	991939	Non-essential
Rv0891c	0.0452311	-8.93028	2494.12	0.0254808	0	4.77e-16	-12.0424	8.5633	0	6.92e-15	G110T:p.G37V	993346	Non-essential
Rv0896	0.0477532	-8.88371	2419.57	0.0268773	0	9.93e-17	-11.7756	9.16979	0	1e-06	A296C:p.D99A	999767	Not annotated
Rv0905	0.0196954	-8.88239	4616.5	0.0331541	0	1e-06	-12.3746	10.0757	0	4.13e-15	C416G:p.S139W	1008622	Non-essential
Rv0941c	0.0383955	-10.6049	2239.56	0.0232891	0	1e-06	-13.2985	6.1032	0	1e-06	A346C:p.T116P	1051972	Non-essential
Rv0945	0.0356703	-9.39173	8033.5	0.00775367	0	1.87e-16	-11.9467	6.86385	0	1.8e-14	C399A:p.N133K	1054645	Not annotated
Rv0957	0.0407788	-10.8303	1036.78	0.0743999	0	1e-06	-13.8744	9.46975	0	1e-06	C472G:p.H158D	1068676	Essential
Rv0959	0.0310237	-6.49852	659.244	0.179211	0	1e-06	-9.65417	11.4364	0	2.54e-15	G95C:p.G32A	1071349	Non-essential
Rv0959	0.033922	-7.6703	924.075	0.112949	0	1e-06	-10.7391	10.9602	0	3.64e-15	C554A:p.A185E	1071808	Non-essential
Rv0961	0.0177656	-9.80728	2431.9	0.0402886	0	1e-06	-12.6178	5.8733	0	1e-06	T23C:p.M8T	1074096	Non-essential
Rv0962c	0.0314785	-7.02143	1151.82	0.077724	0	1e-06	-10.055	8.82028	0	1.13e-15	G211C:p.A71P	1074904	Non-essential
Rv0964c	0.038131	-9.38911	3555.39	0.0148477	0	1.74e-16	-12.4376	6.15092	0	0	A370C:p.T124P	1076309	Non-essential
Rv0966c	0.0328379	-8.33322	1214.84	0.0699311	0	3.75e-15	-11.3249	8.73758	0	6.18e-15	C295A:p.R99S	1077541	Non-essential
Rv0972c	0.0327895	-8.29145	1105.65	0.0780117	0	1e-06	-11.2901	8.79504	0	1.92e-15	C175A:p.P59T	1083576	Not annotated
Rv0973c	0.0239507	-8.71601	1199.75	0.0960402	0	1e-06	-11.9931	8.94421	0	1.28e-14	C428G:p.P143R	1084628	Essential
Rv0973c	0.0330735	-8.55124	3276.45	0.0161258	0	1e-06	-11.1914	5.44725	0	3.52e-14	A1123C:p.I375L	1085323	Essential
Rv0979c	0.0321023	-9.70465	12568.2	0.00604222	0	2.67e-18	-12.0045	7.64825	0	3.13e-12	G53C:p.W18S	1094812	Non-essential
Rv0985c	0.0219489	-8.76728	1975.84	0.0380226	0	1e-06	-11.7584	5.41561	0	2.92e-14	T128G:p.I43S	1101353	Non-essential
Rv0987	0.0352926	-16.9232	555.511	0.139324	3.79021	2.96e-18	-19.6471	8.46329	3.78993	1.05e-14	G2149T:p.V717F	1104690	Not annotated
Rv0988	2.25e-06	-60.582	83.135	248.341	24.4113	1.11e-16	-76.4046	81.452	24.3138	1e-06	C571G:p.L191V	1105686	Non-essential
Rv0988	0.000444753	-63.3961	75.8585	53.364	24.3149	1.01e-16	-76.4046	81.452	24.3138	1e-06	C571G:p.L191V	1105686	Non-essential
Rv0992c	0.0362132	-8.84586	1169.85	0.0642101	0	7.34e-16	-11.7365	8.39966	0	3.29e-15	T317G:p.L106R	1108855	Non-essential
Rv0995	0.0121669	-7.60124	888.47	0.240366	0	1.03e-17	-11.6809	9.24666	0	1e-06	G241T:p.D81Y	1111852	Non-essential
Rv0999	0.0283467	-10.7933	1040.09	0.115656	0	1e-06	-14.4289	10.8134	0	1e-06	G754C:p.G252R	1115992	Non-essential
Rv0999	0.0328101	-10.7237	915.161	0.12254	0	1e-06	-14.2733	11.4263	0	8.79e-15	C226A:p.P76T	1116170	Non-essential
Rv0999	0.0344921	-7.84287	929.224	0.110897	0	1e-06	-10.8847	10.9687	0	5.65e-15	G404C:p.G135A	1116520	Non-essential
Rv1005c	0.0260209	-9.91589	1542.46	0.0563086	0	1e-06	-13.2018	7.25889	0	2.02e-14	G1027C:p.E343Q	1122572	Essential
Rv1007c	0.0314555	-7.90862	1086.54	0.0805251	0	1e-06	-10.9317	8.60562	0	2.24e-15	G115C:p.G39R	1126889	Essential
Rv1018c	0.023933	-9.34061	1195.15	0.0961092	0	1e-06	-12.6162	8.91027	0	2.76e-15	C1484G:p.P495R	1136577	Essential
Rv1022	0.0184922	-7.17196	1075.95	0.105322	0	1e-06	-10.3841	6.99152	0	9.4e-15	T674G:p.I225S	1144409	Non-essential
Rv1028c	0.0398497	-7.56969	700.118	0.101991	0	2.22e-15	-10.3939	8.68048	0	5.18e-15	C1544A:p.A515D	1150143	Non-essential
Rv1029	0.00842641	-6.89037	2134.79	0.231906	0	1e-06	-11.5934	14.9987	0	1.4e-14	T794A:p.L265Q	1152805	Non-essential
Rv1030	0.034086	-7.88209	920.332	0.113128	0	1e-06	-10.9479	10.9787	0	2.42e-15	C1265A:p.A422E	1154988	Non-essential
Rv1059	0.0485883	-10.0089	760.634	0.100603	0	2.4e-14	-12.439	10.9656	0	1e-06	C562G:p.Q188E	1182952	Not annotated
Rv1061	0.0367548	-12.7114	1505.29	0.0402363	0	3.33e-16	-15.2413	6.8666	0	2.26e-14	C66A:p.N22K	1184080	Non-essential
Rv1062	0.0356472	-7.70678	835.54	0.125742	0	1e-06	-10.7596	11.4886	0	6e-15	C527A:p.P176Q	1185409	Not annotated
Rv1069c	0.0199189	-9.01176	890.319	0.114185	0	5.91e-17	-12.3154	6.76033	0	1.14e-14	A811T:p.T271S	1193463	Non-essential
Rv1075c	0.038385	-10.2471	2237.21	0.0233317	0	1e-06	-12.9411	6.10566	0	1e-06	A517C:p.T173P	1199854	Non-essential
Rv1080c	0.0394183	-10.297	16061.7	0.00253372	0	0.404373	-12.6737	5.3386	0	5.89e-14	G243C:p.K81N	1205556	Non-essential
Rv1084	0.0166107	-7.55068	1288.61	0.14895	0	1e-06	-11.2159	10.7993	0	5.23e-15	G976T:p.G326C	1208611	Non-essential
Rv1090	1.72e-08	-23.4459	3197.22	0.700223	4.87149	1.39e-17	-41.1531	42.3018	4.86201	2.97e-13	C145A:p.Q49K	1215743	Non-essential
Rv1093	0.0158439	-7.54133	1428.61	0.136081	0	1e-06	-11.2322	10.5148	0	5.27e-15	G571T:p.V191F	1221144	Not annotated
Rv1095	0.049241	-8.38209	826.847	0.0799506	0	9.08e-14	-10.7743	9.58156	0	6.07e-15	C247T:p.H83Y	1223243	Non-essential
Rv1115	0.0313915	-8.46611	625.2	0.110982	0	6.33e-17	-11.1424	6.86082	0	2.68e-15	C558A:p.N186K	1240744	Non-essential
Rv1122	0.00418583	-10.5373	27824.7	0.0166298	0	1e-06	-15.0211	7.67578	0	5.09e-14	T931A:p.F311I	1245795	Essential
Rv1122	0.0283358	-10.3067	1043.44	0.115437	0	1e-06	-13.9434	10.8244	0	1e-06	G667C:p.G223R	1246059	Essential
Rv1122	0.0493267	-12.7059	1694.79	92.8844	0	9.28e-17	-15.0211	7.67578	0	5.09e-14	T931A:p.F311I	1246059	Essential
Rv1126c	0.0292905	-11.1104	4999.46	0.0125533	0	4.03e-16	-13.9648	5.83383	0	2.26e-15	G431T:p.R144M	1249505	Essential
Rv1130	0.0432254	-9.39245	523606	2.17842	4.7289	3.11e-20	-11.4357	0	4.69068	8.79e-15	T2C:p.V1A	1254556	Non-essential
Rv1142c	0.0374678	-9.2161	1255.84	0.0374205	0	1e-06	-12.0353	5.36904	0	1e-06	A404C:p.N135T	1269555	Non-essential
Rv1144	0.0159711	-7.12194	1335.37	0.10795	0	1.62e-17	-10.657	7.92842	0	1e-06	C32G:p.T11S	1271187	Non-essential
Rv1158c	0.00594568	-9.50876	2611.36	0.119555	0	8.69e-17	-13.9099	7.11976	0	1.81e-14	T319A:p.S107T	1284544	Non-essential
Rv1159	0.0166323	-16.2082	2002.22	0.248349	5.20142	3.04e-18	-19.7409	8.34858	4.09771	1.48e-15	A10C:p.T4P	1285001	Non-essential
Rv1159	0.0321811	-9.21015	888.708	0.126623	0	1e-06	-12.326	11.2617	0	1.03e-15	C1075A:p.R359S	1285001	Non-essential
Rv1159	0.0423278	-17.0146	756.448	0.120276	3.74338	9.81e-17	-19.7409	8.34858	4.09771	1.48e-15	A10C:p.T4P	1286066	Non-essential
Rv1166	0.0282673	-8.01871	1036.87	0.116055	0	5.72e-15	-11.2277	10.8965	0	1.14e-15	G1636C:p.G546R	1297626	Essential
Rv1166	0.044243	-8.80817	751.239	0.130758	0	1e-06	-11.9717	12.9135	0	0	T1475G:p.L492R	1297787	Essential
Rv1187	0.0215395	-11.1463	1552.03	0.0628391	0	1e-06	-14.2245	6.90538	0	4.09e-14	T173G:p.I58S	1329562	Essential
Rv1194c	0.0329452	-9.04763	1305.41	0.0649555	0	1e-06	-12.4377	8.68402	0	3.32e-15	C31A:p.R11S	1338483	Essential
Rv1217c	0.0426882	-8.34695	1178.77	0.0492954	0	1e-06	-10.7758	7.42239	0	5.59e-15	C1525G:p.H509D	1360277	Not annotated
Rv1219c	0.0399809	-7.73112	706.267	0.102143	0	1e-06	-10.5523	8.69766	0	4.03e-15	C326A:p.A109E	1363036	Non-essential
Rv1251c	0.0329847	-7.98088	1060.15	0.0800451	0	1e-06	-10.9664	8.68614	0	1.93e-16	C1264A:p.R422S	1397977	Non-essential
Rv1252c	0.0325968	-8.47611	3326.31	0.0159588	0	1e-06	-11.046	5.40407	0	4.43e-15	A316C:p.N106H	1399589	Non-essential
Rv1253	0.0229883	-9.30251	1485.47	0.0697198	0	4.02e-15	-12.5181	7.7649	0	1.94e-16	C1592A:p.T531N	1401561	Not annotated
Rv1266c	0.044927	-9.93528	995.383	0.0742024	0	3.61e-15	-12.93	9.92843	0	6.81e-15	T332G:p.L111R	1415509	Non-essential
Rv1267c	0.0176399	-7.03469	747.978	0.193648	0	5.56e-17	-10.564	8.70445	0	6.1e-15	G208T:p.A70S	1417140	Non-essential
Rv1273c	0.00296441	-7.49329	196717	9.53451	0	5.77e-16	-13.2433	16.3086	0	2.56e-15	G1385A:p.G462E	1422666	Non-essential
Rv1280c	0.0370801	-9.30531	1206.15	0.0630047	0	1e-06	-12.5903	8.6211	0	5.7e-15	G1730C:p.G577A	1431711	Non-essential
Rv1286	0.0237774	-7.82463	688.934	0.218819	0	1.74e-16	-11.2415	11.7593	0	1.17e-14	C689G:p.P230R	1439595	Essential
Rv1286	0.0493608	-8.54214	834.785	0.0790287	0	6.96e-15	-10.9323	9.58174	0	2.68e-14	C916T:p.H306Y	1439822	Essential
Rv1290c	0.0482108	-10.9245	1044.57	160.876	0	1e-06	-13.5343	7.78136	0	2.95e-15	T391G:p.S131A	1444657	Non-essential
Rv1310	0.0283423	-10.569	1041.54	0.115557	0	1e-06	-14.2051	10.8178	0	1e-06	G310C:p.G104R	1466150	Essential
Rv1320c	0.0138503	-8.40809	4571.03	0.0322757	0	9.22e-17	-12.238	7.14412	0	3.06e-15	G727T:p.D243Y	1483491	Non-essential
Rv1329c	0.0381329	-8.39651	1080.15	0.0700603	0	6.33e-15	-11.2693	8.84238	0	6.38e-16	G1112C:p.R371P	1498078	Non-essential
Rv1358	0.0438585	-7.82775	25577	0.00243588	0	0.167207	-10.2966	9.23821	0	3.83e-15	C735G:p.D245E	1527346	Not annotated
Rv1367c	0.0404067	-11.2287	643.468	0.0965137	0	2.97e-15	-13.3302	7.60918	0	1e-06	G848T:p.W283L	1539798	Non-essential
Rv1372	0.0344207	-11.7669	984.392	0.103248	0	1e-06	-15.2354	10.8053	0	1e-06	G944C:p.G315A	1545768	Non-essential
Rv1376	0.0358445	-9.46133	991.461	0.099306	0	1e-06	-12.8973	10.8304	0	1e-06	T980G:p.L327R	1550127	Non-essential
Rv1377c	0.00961363	-10.1915	1568.64	0.131681	0	2.98e-15	-13.9118	7.24794	0	2.52e-14	A266T:p.D89V	1550952	Non-essential
Rv1377c	0.0383615	-9.72718	2229.88	0.0234374	0	1e-06	-12.4221	6.11123	0	1e-06	A121C:p.T41P	1550952	Non-essential
Rv1377c	0.0474307	-11.579	1134.47	83.9413	0	6.16e-16	-13.9118	7.24794	0	2.52e-14	A266T:p.D89V	1551097	Non-essential
Rv1378c	0.022969	-10.8726	71925.5	0.000484612	0	0.175341	-14.25	7.23411	0	1.29e-14	A1302T:p.E434D	1551354	Non-essential
Rv1384	0.033922	-7.6703	924.075	0.112949	0	1e-06	-10.7391	10.9602	0	3.64e-15	C1346A:p.A449E	1558446	Not annotated
Rv1392	0.0285388	-8.11157	1549.96	0.0499144	0	1e-06	-10.9521	7.00277	0	2.68e-14	A232C:p.I78L	1567056	Essential
Rv1393c	0.0464493	-9.96655	1144.05	0.0469059	0	1e-06	-12.3216	7.36306	0	4.19e-14	C133T:p.H45Y	1569455	Non-essential
Rv1397c	0.0214139	-11.1162	2059.27	0.0365998	0	1e-06	-14.0452	5.31739	0	1.56e-15	G104C:p.S35T	1574410	Non-essential
Rv1402	0.0245261	-9.65261	1068.57	0.112663	0	1e-06	-12.615	9.53088	0	4.18e-14	G622C:p.E208Q	1578234	Non-essential
Rv1409	0.0462703	-16.7896	5195.49	0.00944732	3.0732	2.6e-17	-19.4949	6.7394	3.07421	6.38e-15	C90A:p.N30K	1585283	Essential
Rv1417	0.00811779	-72.9616	40.1338	63.5729	28.5182	4.71e-15	-80.3743	52.652	28.4288	1e-06	T304C:p.S102P	1592453	Not annotated
Rv1417	0.0408351	-74.3738	7.25436	16.2719	28.4171	1e-06	-80.3743	52.652	28.4288	1e-06	T304C:p.S102P	1592453	Not annotated
Rv1424c	0.0217557	-7.86637	773.493	0.108004	0	6.34e-18	-10.9924	6.01876	0	1e-06	G98C:p.R33T	1599557	Non-essential
Rv1425	0.0345515	-9.143	911.103	0.113414	0	1e-06	-12.2002	11.025	0	3.25e-15	C752A:p.A251E	1600409	Non-essential
Rv1426c	0.0179351	-9.91168	726.316	0.192519	0	6e-15	-13.4168	8.52098	0	8.23e-15	G559T:p.G187C	1601763	Non-essential
Rv1428c	0.0383952	-10.8692	1898.59	0.0275087	0	1e-06	-13.9078	6.10984	0	7.62e-16	A475C:p.T159P	1604285	Non-essential
Rv1445c	0.020872	-9.2624	1129.78	0.068288	0	1.08e-17	-12.5869	5.35632	0	9.8e-15	G389C:p.S130T	1624069	Non-essential
Rv1446c	0.0179054	-9.19918	730.735	0.191821	0	6.57e-15	-12.7045	8.52936	0	6.31e-15	G298T:p.G100W	1625068	Essential
Rv1447c	0.0367605	-8.94853	12550	0.00602358	0	5.66e-17	-11.8361	8.56741	0	1.6e-15	G536C:p.G179A	1626427	Non-essential
Rv1449c	0.0380909	-9.52628	4834.09	0.0109253	0	5.97e-18	-12.6032	6.15419	0	9.55e-16	A211C:p.T71P	1629989	Essential
Rv1454c	0.0178481	-8.6224	5236.24	0.0273421	0	3.56e-16	-12.1408	8.67331	0	7.51e-15	G847T:p.A283S	1639814	Non-essential
Rv1454c	0.0240152	-10.4295	6386.99	0.0116504	0	2.4e-15	-13.2822	5.83302	0	1.21e-14	T815G:p.F272C	1639846	Non-essential
Rv1454c	0.0469911	-10.9521	2292.48	0.0272816	0	4.68e-14	-13.641	8.71946	0	1.65e-15	G140T:p.R47L	1640521	Non-essential
Rv1462	0.0193666	-6.93602	1410.35	0.0841118	0	7.9e-17	-10.2903	7.73148	0	1.48e-14	C881A:p.T294N	1650406	Essential
Rv1464	0.0172482	-7.66711	647.42	0.286892	0	2.49e-15	-11.3084	10.9542	0	1.1e-14	G442T:p.A148S	1651959	Essential
Rv1472	0.0177853	-8.47794	4566.01	0.033674	0	5.64e-17	-12.0022	9.25452	0	1.2e-14	C125G:p.S42C	1659887	Non-essential
Rv1472	0.0344408	-8.87218	913.723	0.113246	0	1e-06	-11.9314	11.0217	0	1.45e-15	C167A:p.A56E	1659929	Non-essential
Rv1473	0.047575	-9.64988	915.474	0.0799192	0	3.11e-15	-12.4006	10.3333	0	1e-06	G460T:p.V154L	1661115	Non-essential
Rv1475c	0.0455806	-7.98673	765.206	0.0823233	0	8.43e-16	-10.6917	8.56018	0	2.96e-15	G158T:p.G53V	1665889	Essential
Rv1489	0.0167948	-16.8338	2290.68	0.199699	4.22904	1.17e-17	-20.0821	7.02903	3.41112	5.62e-14	A155C:p.K52T	1678706	Not annotated
Rv1489	0.0406646	-17.5976	636.604	0.120618	3.17424	9.84e-17	-20.0821	7.02903	3.41112	5.62e-14	A155C:p.K52T	1678706	Not annotated
Rv1502	0.0486194	-7.64712	880.805	0.0735585	0	1.74e-15	-10.0412	9.30737	0	4.09e-14	A248C:p.D83A	1693171	Not annotated
Rv1520	0.0319109	-18.1056	22635.1	0.00313915	3.15608	3.39e-16	-20.7489	7.1227	3.15977	5.06e-14	A649C:p.K217Q	1711676	Non-essential
Rv1523	0.0412203	-9.70534	736.533	0.138429	0	1e-06	-12.8273	12.6127	0	2.76e-15	G431C:p.R144P	1718083	Non-essential
Rv1526c	0.0161933	-8.21641	1244.4	0.117302	0	1.74e-16	-12.1776	8.13048	0	2.2e-15	G625T:p.V209F	1721388	Non-essential
Rv1526c	0.0301459	-9.62365	1119.36	0.0772384	0	1e-06	-12.6591	8.20181	0	2.59e-15	G673C:p.V225L	1721436	Non-essential
Rv1527c	0.0331394	-8.52887	3248.76	0.0162687	0	1e-06	-11.168	5.45867	0	1.64e-15	A2233C:p.I745L	1726177	Non-essential
Rv1554	0.0443655	-8.04785	765.299	0.12956	0	1e-06	-11.2169	13.0717	0	2.35e-15	T233G:p.L78R	1760407	Non-essential
Rv1571	0.0364278	-7.93898	804.394	0.141838	0	1e-06	-11.2522	12.7053	0	5.76e-15	C166A:p.L56M	1778704	Not annotated
Rv1595	0.0170366	-8.5862	1126.77	0.167165	0	8.2e-17	-12.6986	10.9884	0	1.21e-14	G229T:p.A77S	1796033	Essential
Rv1601	0.0408937	-7.12528	1164.34	0.0762197	0	3.77e-16	-9.7028	11.0292	0	1.27e-14	C13G:p.Q5E	1802047	Essential
Rv1603	0.0418178	-9.90898	518.633	0.104342	0	2.87e-16	-12.3094	6.8296	0	1.92e-14	G72A:p.K24K	1803365	Essential
Rv1609	0.0231945	-11.2945	2137.96	0.0706165	0	1e-06	-15.1681	11.4514	0	1.15e-14	C635G:p.P212R	1808537	Essential
Rv1613	0.0301594	-8.14131	983.631	0.115386	0	1e-06	-11.2868	10.7514	0	2.14e-14	C34A:p.L12I	1812392	Essential
Rv1625c	0.023483	-10.7273	2425.69	0.0283264	0	1e-06	-13.9395	5.27165	0	7.01e-15	G794T:p.S265I	1827152	Non-essential
Rv1625c	0.0464584	-7.79847	469.799	0.128249	0	1e-06	-10.471	8.21688	0	1.19e-14	G478T:p.V160L	1827468	Non-essential
Rv1633	0.00915566	-10.4246	1695.01	0.193929	0	2.33e-15	-14.309	11.0367	0	6.3e-15	A1235T:p.Q412L	1838309	Non-essential
Rv1640c	0.0175976	-8.70862	745.094	0.190877	0	1.13e-15	-12.2261	8.52346	0	5.72e-15	G532T:p.G178W	1851504	Non-essential
Rv1658	0.0440991	-8.34755	753.495	0.130994	0	1e-06	-11.5151	12.9397	0	0	T713G:p.L238R	1872075	Essential
Rv1661	0.0171606	-7.29848	655.029	0.285681	0	3.34e-15	-10.9604	10.9861	0	1.62e-14	G4498T:p.A1500S	1878727	Essential
Rv1661	0.0174085	-9.39932	650.509	0.282836	0	1.14e-14	-13.0318	10.9398	0	1.87e-14	G3733T:p.A1245S	1879036	Essential
Rv1661	0.0313453	-10.8887	893.445	0.125386	0	1e-06	-13.6906	10.952	0	1e-06	C3424A:p.Q1142K	1879801	Essential
Rv1663	0.0253785	-8.85206	1644.37	0.0509628	0	1e-06	-11.6998	6.85082	0	4.18e-15	G911T:p.S304I	1887422	Essential
Rv1664	0.0169002	-8.14632	1161.69	0.165303	0	1e-06	-12.2414	10.9653	0	4.96e-15	G2194T:p.A732S	1890219	Non-essential
Rv1664	0.0440501	-8.09122	843.032	0.119388	0	1e-06	-11.2725	13.2164	0	9.8e-15	T2873G:p.L958R	1890898	Non-essential
Rv1676	0.00921731	-9.56596	2097.27	0.161416	0	1e-06	-14.0162	11.2639	0	5.32e-15	A194T:p.Q65L	1901240	Not annotated
Rv1677	0.00747033	-9.22736	7377.08	0.0452005	0	2.55e-16	-13.2552	9.34252	0	1.88e-14	A482T:p.D161V	1902229	Non-essential
Rv1680	0.0181633	-8.05957	2888.05	0.0444929	0	1e-06	-11.4857	7.86819	0	1e-06	C278G:p.T93S	1904706	Non-essential
Rv1682	0.0329038	-8.76105	1336.75	0.0571425	0	1e-06	-11.6708	7.81692	0	2.55e-15	A607C:p.T203P	1907009	Non-essential
Rv1683	0.0455287	-8.24219	908.167	0.0918458	0	9.43e-17	-11.067	11.3323	0	1.22e-14	G182T:p.R61L	1907775	Essential
Rv1689	0.0212568	-8.47071	1701.94	0.0581221	0	1e-06	-11.5613	6.92825	0	7.35e-15	T797G:p.I266S	1914398	Essential
Rv1700	0.00698328	-11.6582	674634	0.99831	5.18968	0	-15.2968	0	5.18378	8.79e-15	C88A:p.P30T	1925669	Not annotated
Rv1703c	0.0372577	-9.29424	2837.62	0.0165829	0	3.04e-16	-11.7246	5.3712	0	1.17e-14	A470C:p.K157T	1929252	Non-essential
Rv1708	0.0141578	-8.40588	1585.27	0.119813	0	1e-06	-11.8621	9.28404	0	1.45e-14	G64T:p.D22Y	1936423	Essential
Rv1713	0.0237738	-7.74067	972.715	0.125595	0	1e-06	-10.7478	9.40363	0	7.98e-15	G1330C:p.D444H	1941617	Essential
Rv1722	0.0283599	-9.92185	1005.65	0.119586	0	1e-06	-13.1237	10.8111	0	2.21e-14	G793C:p.G265R	1948653	Non-essential
Rv1726	0.049899	-9.85505	811.85	0.0841275	0	1.85e-14	-12.2473	10.0106	0	1e-06	C1180T:p.H394Y	1953031	Non-essential
Rv1744c	0.0445186	-8.06237	996.017	0.0751993	0	3.13e-15	-11.0683	9.98991	0	5.73e-14	T200G:p.L67R	1971191	Non-essential
Rv1751	0.00794864	-7.8947	2451.37	0.14065	0	1e-06	-11.8747	10.0966	0	1e-06	A359T:p.E120V	1979979	Not annotated
Rv1751	0.0435982	-7.92658	66816.1	0.000930086	0	0.108606	-10.4012	9.23779	0	4.85e-14	C837G:p.D279E	1980457	Not annotated
Rv1760	0.0162684	-23.5749	262.694	0.466533	4.491	1.21e-16	-28.5269	28.9941	4.51628	1.94e-15	T409C:p.C137R	1993561	Non-essential
Rv1770	0.00569287	-10.2329	14264.2	0.0324425	0	1e-06	-14.8342	10.1422	0	1e-06	T292A:p.S98T	2003888	Not annotated
Rv1770	0.0317174	-11.7485	1022.22	283.184	0	2.79e-16	-14.8342	10.1422	0	1e-06	T292A:p.S98T	2004169	Not annotated
Rv1770	0.0338343	-7.30662	894.311	0.119009	0	1e-06	-10.3713	11.1628	0	3.48e-15	C11A:p.A4D	2004169	Not annotated
Rv1777	0.0217572	-6.6917	714.757	0.191858	0	4.73e-16	-9.77128	9.89473	0	3.9e-14	G913C:p.E305Q	2011568	Non-essential
Rv1795	0.0182969	-10.2813	3243.27	0.0388655	0	1e-06	-13.6965	7.773	0	4.01e-16	C500G:p.T167S	2032739	Not annotated
Rv1797	0.0202697	-9.2526	1664.33	0.0615222	0	1e-06	-12.2955	6.87509	0	1.04e-14	G1094C:p.S365T	2036576	Not annotated
Rv1814	0.0079245	-8.69024	6630.79	0.0506167	0	2.75e-17	-12.6873	9.90097	0	3.2e-14	A605T:p.H202L	2057125	Non-essential
Rv1816	0.0201312	-11.1316	1248.09	0.0810291	0	1.25e-16	-14.5925	6.78178	0	4.26e-15	G176C:p.S59T	2058431	Non-essential
Rv1820	0.0229754	-9.20407	1485.47	0.0697579	0	1e-06	-12.4201	7.76529	0	8.19e-16	C29A:p.T10N	2064827	Non-essential
Rv1836c	0.0169029	-7.8616	790.613	0.178856	0	3.18e-15	-11.3975	8.18216	0	5.14e-14	G343T:p.V115F	2084294	Not annotated
Rv1836c	0.0442031	-7.34744	2221.7	0.029172	0	1.92e-15	-10.08	8.58971	0	1.46e-14	G152T:p.G51V	2084485	Not annotated
Rv1841c	0.0172246	-7.60712	5272.48	0.0275637	0	5.62e-17	-11.1461	8.519	0	1.21e-14	G64T:p.G22C	2090655	Non-essential
Rv1842c	0.0259286	-9.24506	1513.68	0.0577407	0	1e-06	-12.5357	7.28065	0	3.1e-16	G79C:p.E27Q	2092007	Non-essential
Rv1872c	0.0378748	-21.6906	428.294	0.13232	10.7928	3.01e-15	-24.727	11.5746	12.7593	4.14e-14	G7A:p.V3I	2123145	Non-essential
Rv1875	0.0221162	-8.49062	1588.96	0.0651746	0	1e-06	-11.6668	7.50517	0	6.54e-15	G188C:p.R63T	2124568	Non-essential
Rv1879	0.0238678	-9.18591	1482.65	0.0665198	0	1e-06	-12.1194	7.63536	0	3.08e-14	T935G:p.F312C	2130311	Non-essential
Rv1883c	0.0174676	-9.01623	1552.49	0.0930454	0	1e-06	-12.9429	8.51254	0	3.17e-15	G25T:p.G9C	2133668	Non-essential
Rv1886c	0.0259253	-7.94011	1342.68	0.065164	0	1e-06	-10.7896	7.28222	0	4.58e-14	G949C:p.D317H	2134919	Non-essential	Epitope
Rv1894c	0.0266644	-9.3146	1457.51	0.0488099	0	3.74e-16	-12.321	6.11357	0	1e-06	C722A:p.T241N	2141007	Non-essential
Rv1894c	0.0449319	-9.64863	916.512	0.0806574	0	3.99e-15	-12.6434	9.93216	0	8.12e-15	T863G:p.L288R	2141148	Non-essential
Rv1897c	0.0290964	-8.40264	1841.87	0.0513633	0	1e-06	-11.5014	8.7594	0	1.91e-15	G277C:p.A93P	2144606	Non-essential
Rv1901	0.0355965	-7.8295	900.19	0.11037	0	1e-06	-10.8389	10.8535	0	3.73e-15	T98G:p.L33R	2147759	Non-essential
Rv1905c	0.0258501	-8.56494	735.655	0.12577	0	2.73e-17	-11.8931	7.74523	0	2.49e-15	C616A:p.Q206K	2151780	Non-essential
Rv1908c	3.99e-07	-25.8932	4894.56	0.0625495	0	1.87e-16	-37.6622	21.5776	0	1e-06	G944C:p.S315T	2155135	Non-essential
Rv1908c	0.0135424	-33.4798	187.613	76.3311	0	1.41e-15	-37.6622	21.5776	0	1e-06	G944C:p.S315T	2155135	Non-essential
Rv1908c	0.0155823	-11.2518	1815.63	0.0630902	0	1e-06	-14.7252	6.1013	0	1e-06	C977G:p.T326R	2155168	Non-essential	Epitope
Rv1908c	0.0345306	-11.9423	811.701	173.776	0	2.63e-16	-14.7252	6.1013	0	1e-06	C977G:p.T326R	2155168	Non-essential	Epitope
Rv1912c	0.044789	-9.31165	1863.83	0.0291388	0	3.27e-16	-12.1338	7.23989	0	2.22e-15	C529T:p.H177Y	2158563	Non-essential
Rv1915	0.0345181	-7.44084	917.721	0.113097	0	1e-06	-10.4863	11.0521	0	6.38e-15	G632C:p.G211A	2161094	Non-essential
Rv1921c	0.0303397	-9.38084	1293.97	0.070611	0	1e-06	-12.8769	8.73595	0	1.31e-15	G706C:p.A236P	2173090	Non-essential
Rv1923	0.032804	-8.50384	1353.66	0.056654	0	1e-06	-11.4292	7.82781	0	1e-06	A1123C:p.T375P	2175487	Non-essential
Rv1923	0.0451087	-10.4811	2642.35	0.0190226	0	5.45e-16	-13.2395	6.74556	0	1.03e-15	A315C:p.K105N	2176295	Non-essential
Rv1937	0.0171537	-7.27627	655.933	0.285417	0	2.78e-16	-10.9386	10.9871	0	2.55e-14	G217T:p.A73S	2188712	Non-essential
Rv1944c	0.00806287	-14.2305	512.208	0.16074	0	2.21e-15	-19.3274	14.2883	0	1.28e-14	T12G:p.D4E	2195923	Non-essential
Rv1948c	0.0218197	-17.8559	863.386	0.142937	5.35315	1e-06	-21.6031	8.78914	5.34538	7.92e-15	C13G:p.R5G	2199052	Non-essential
Rv1961	0.0173471	-7.89804	642.455	0.288696	0	1.88e-15	-11.5509	10.9941	0	2.52e-15	G244T:p.A82S	2204455	Non-essential
Rv1967	0.0234804	-7.62147	1377.35	0.0886655	0	1.94e-16	-10.6388	9.40083	0	3.92e-15	G877C:p.D293H	2210740	Not annotated
Rv1967	0.0344366	-8.48255	741.761	0.0878121	0	1.7e-15	-11.0724	6.94469	0	1.3e-14	A140C:p.N47T	2211477	Not annotated
Rv1975	0.023928	-11.1713	1622.01	0.0739935	0	2.99e-15	-14.6635	9.40079	0	1e-06	G304C:p.E102Q	2218355	Not annotated
Rv1977	0.0269537	-8.98261	1127.54	0.106445	0	7.6e-16	-12.2081	10.4354	0	1e-06	G481C:p.V161L	2220234	Not annotated	Epitope
Rv1986	0.0202505	-8.79211	1640.72	0.0627082	0	1e-06	-11.8388	6.90137	0	4.85e-15	G419C:p.S140T	2230429	Not annotated
Rv1989c	0.017901	-9.27503	726.165	0.192877	0	7.61e-15	-12.7817	8.52085	0	8.62e-16	G445T:p.G149C	2232855	Not annotated
Rv1992c	0.0328781	-7.34229	1150.93	0.0750231	0	1e-06	-10.3404	8.82591	0	5.18e-16	C1624A:p.P542T	2235683	Non-essential
Rv1997	0.0268952	-9.38732	1153.95	0.103501	0	2.48e-15	-12.6111	10.3479	0	1e-06	G709C:p.V237L	2240867	Non-essential
Rv1998c	0.0426711	-9.84762	5000	0.00825066	0	1.81e-17	-12.5435	5.28828	0	1.21e-14	T303G:p.N101K	2243419	Non-essential
Rv2026c	0.039721	-9.75157	20817.1	0.0030374	0	4.16e-17	-11.8712	7.6351	0	4.09e-13	G77T:p.W26L	2272671	Essential
Rv2029c	0.0454113	-7.14072	363.304	0.16334	0	1.47e-15	-9.80851	8.04439	0	1e-06	C661T:p.L221F	2275764	Non-essential	Epitope
Rv2030c	0.0382555	-8.77288	2183.71	0.0240853	0	1e-06	-11.4708	6.13629	0	1e-06	A1513C:p.T505P	2276974	Non-essential
Rv2037c	0.04599	-9.02366	402.251	0.155306	0	2.08e-16	-12.1215	8.56009	0	2.29e-15	G899T:p.G300V	2282823	Not annotated
Rv2038c	0.0219891	-10.2308	7097.77	0.0104681	0	1.65e-15	-13.2198	5.40004	0	8.82e-15	T743G:p.I248S	2284054	Non-essential
Rv2043c	0.027619	-16.0819	356.254	0.119142	0	4.61e-15	-19.1637	12.6675	0	3.7e-14	T40C:p.C14R	2289202	Non-essential
Rv2045c	0.00629567	-25.8755	3512.48	0.0928247	4.74977	1e-06	-30.2629	7.74372	4.74978	6.59e-16	T1114A:p.S372T	2290107	Non-essential
Rv2051c	0.0331605	-8.25621	1183.43	0.0708424	0	4.27e-17	-11.2381	8.69314	0	7.43e-15	C2320A:p.R774S	2308436	Non-essential
Rv2064	0.00221653	-9.08663	20345.2	0.0374019	0	1e-06	-14.2123	7.07019	0	3.56e-14	A808T:p.I270F	2322258	Not annotated
Rv2075c	0.0170907	-9.18297	785.505	0.178393	0	5.17e-15	-12.7103	8.18768	0	2.33e-14	G1324T:p.V442F	2331556	Not annotated
Rv2075c	0.0194605	-9.62284	3406.37	0.0278685	0	1e-06	-13.2518	6.18293	0	0	C350G:p.T117S	2331916	Not annotated
Rv2075c	0.0321606	-9.84803	1220.64	0.0678483	0	6.53e-16	-12.838	8.36817	0	2.76e-14	C241A:p.L81I	2332530	Not annotated
Rv2075c	0.0379897	-8.06413	9703.23	0.00546695	0	6.48e-17	-10.7713	6.16913	0	2.23e-15	A964C:p.T322P	2332639	Not annotated
Rv2081c	0.027128	-10.4239	1425.79	0.0586434	0	1e-06	-13.674	7.2383	0	1.3e-14	C286A:p.H96N	2338220	Non-essential
Rv2088	0.0487176	-10.8242	6801.97	0.00967666	0	2.92e-16	-13.717	9.45071	0	1e-06	C928T:p.H310Y	2345338	Non-essential
Rv2091c	0.00690918	-8.69932	2860.58	0.0738773	0	1.21e-14	-12.6103	5.5306	0	3.09e-15	A674T:p.K225M	2348619	Non-essential
Rv2095c	0.0435308	-7.41817	1126.77	0.0575965	0	7.41e-17	-9.83373	8.4064	0	3.09e-14	C931G:p.Q311E	2353385	Non-essential
Rv2096c	0.0271333	-9.07437	1332.97	0.0650507	0	1e-06	-11.8598	7.51019	0	3.43e-14	G868C:p.E290Q	2354443	Non-essential
Rv2096c	0.0316829	-8.08753	1132.08	0.074609	0	1e-06	-11.089	8.35702	0	8.4e-15	C184A:p.L62I	2355127	Non-essential
Rv2101	0.0443397	-9.30502	748.985	0.13073	0	1e-06	-12.4659	12.8958	0	4.9e-15	T512G:p.L171R	2360751	Non-essential
Rv2115c	0.0414715	-9.07314	13965.5	0.00418274	0	5.45e-17	-11.9661	7.31468	0	4.55e-15	C514G:p.H172D	2375777	Non-essential
Rv2122c	0.0178156	-7.90256	4926.72	0.0291742	0	7.69e-16	-11.424	8.6987	0	4.79e-15	G16T:p.A6S	2380929	Essential	Epitope
Rv2124c	0.0327263	-9.223	3205.5	0.016406	0	1e-06	-11.7611	5.37152	0	1.46e-14	A1447C:p.K483Q	2384621	Non-essential
Rv2130c	0.0366819	-8.0646	1049.41	0.0712748	0	2.63e-16	-10.9476	8.45682	0	1.96e-14	T713G:p.L238R	2391747	Essential
Rv2135c	0.0329132	-10.4794	3279.57	0.0159197	0	1e-06	-13.0121	5.35966	0	3.42e-14	A88C:p.K30Q	2395924	Non-essential
Rv2148c	0.0401636	-8.30816	640.023	0.110874	0	1.72e-15	-11.1248	8.67734	0	4.9e-16	C254A:p.A85E	2407363	Non-essential
Rv2159c	0.0336505	-9.36544	1043.87	0.0801153	0	1e-06	-12.3366	8.70844	0	1.85e-15	C970A:p.R324S	2420696	Non-essential
Rv2161c	0.0239989	-8.40663	1204.87	0.0958653	0	1e-06	-11.6843	8.98285	0	1.96e-14	C485G:p.P162R	2422653	Non-essential
Rv2161c	0.0359482	-8.30019	1171.66	0.0660879	0	6.12e-15	-11.2097	8.61677	0	3.74e-15	G314C:p.G105A	2422824	Non-essential
Rv2165c	0.0235611	-8.43752	17414.8	0.00400481	0	1e-06	-11.3593	5.38182	0	1.31e-14	C756G:p.I252M	2428514	Essential
Rv2181	0.0264899	-8.83059	1762.84	0.0395597	0	1e-06	-11.2961	5.92072	0	1.61e-13	A1000C:p.M334L	2444301	Non-essential
Rv2182c	0.017882	-9.18599	5315.3	0.026903	0	1.23e-17	-12.7021	8.67152	0	2.02e-14	G559T:p.A187S	2444771	Essential
Rv2187	0.0172519	-7.53383	4140.17	0.0421854	0	1.53e-16	-11.1332	10.2837	0	1e-06	C1667G:p.S556W	2449826	Non-essential
Rv2223c	0.0285133	-6.89718	721.326	0.135011	0	1e-06	-10.0136	8.75864	0	6.31e-15	G970C:p.G324R	2494430	Non-essential
Rv2230c	0.0176638	-7.67285	740.39	0.19223	0	5.94e-15	-11.1888	8.55646	0	5.8e-15	G1123T:p.G375W	2503486	Non-essential
Rv2236c	0.0176609	-7.3991	6829.23	0.0212145	0	4.74e-17	-10.9272	8.70311	0	3.55e-15	G112T:p.A38S	2509264	Not annotated
Rv2241	0.0454028	-9.69632	2749.18	0.0181657	0	8.29e-17	-12.4481	6.74272	0	1.07e-14	A1425C:p.K475N	2513963	Non-essential
Rv2242	0.0270443	-10.5756	493784	0.0663831	4.22896	0	-13.0196	0	4.23854	5.55e-17	G139A:p.E47K	2515442	Essential
Rv2267c	0.0473386	-8.3337	452.354	0.133523	0	1e-06	-11.3849	8.36097	0	1.47e-15	C268T:p.R90C	2542543	Non-essential
Rv2282c	0.0274257	-12.6163	102493	0.000337547	0	0.282799	-15.9126	8.06611	0	1.45e-14	A111T:p.Q37H	2555426	Non-essential
Rv2282c	0.0317672	-9.48725	1043.35	0.082938	0	1e-06	-12.5005	8.5834	0	2.4e-14	G451C:p.G151R	2555766	Non-essential
Rv2283	0.0167719	-9.76254	3958.99	0.047638	0	1e-06	-13.435	10.8026	0	7.72e-16	G145T:p.G49W	2556085	Essential
Rv2294	0.0340597	-8.43857	997.192	0.105144	0	1e-06	-11.9539	11.0574	0	5.55e-17	C737A:p.A246E	2566063	Non-essential
Rv2298	0.035764	-8.70209	776.41	0.147918	0	1e-06	-12.0238	12.5823	0	6.82e-15	C322A:p.L108M	2569403	Non-essential
Rv2316	0.044243	-8.80817	751.239	0.130758	0	1e-06	-11.9717	12.9135	0	0	T350G:p.L117R	2589187	Not annotated
Rv2323c	0.0400349	-9.96485	1130.21	0.0633213	0	1e-06	-13.2189	8.67258	0	1.76e-15	C224A:p.A75E	2596046	Non-essential
Rv2329c	0.0176658	-7.42358	5074.91	0.0285195	0	7.76e-17	-10.9515	8.68321	0	4.24e-15	G1384T:p.A462S	2602078	Not annotated
Rv2333c	0.042282	-9.2123	436.746	0.131294	0	3.08e-15	-12.0882	7.30631	0	1.12e-14	C1345G:p.H449D	2606977	Non-essential
Rv2335	0.0281965	-7.44173	1009.62	0.120294	0	3.23e-16	-10.6567	10.9713	0	2.95e-15	G613C:p.G205R	2610344	Non-essential
Rv2351c	0.0435022	-10.0265	2356.11	0.0177364	0	1e-06	-12.3174	5.43728	0	6.4e-15	G702T:p.K234N	2631374	Not annotated
Rv2359	0.0268216	-7.85551	1126.77	0.106829	0	2.15e-15	-11.0854	10.4199	0	4.09e-14	G16C:p.V6L	2641665	Non-essential
Rv2364c	0.0365372	-8.08712	1036.21	0.0721571	0	5.4e-17	-10.9715	8.42346	0	2.8e-14	T593G:p.L198R	2646081	Essential
Rv2370c	0.0487171	-7.58955	1156.45	0.0514121	0	1e-06	-10.2351	8.4986	0	6.27e-15	C994G:p.L332V	2650565	Not annotated
Rv2372c	0.0382634	-8.72976	3118.56	0.014785	0	1e-06	-11.1633	5.38301	0	4.05e-14	A350C:p.N117T	2652476	Non-essential
Rv2379c	0.026652	-9.86826	1465.17	0.0484572	0	3.92e-17	-12.8732	6.09899	0	1e-06	C2660A:p.T887K	2659426	Not annotated
Rv2381c	0.0349928	-11.0282	30974.5	0.0014501	0	0.442092	-13.5342	5.34681	0	1.82e-14	C2874G:p.N958K	2667396	Not annotated
Rv2383c	0.0236856	-8.71965	19831.1	0.003504	0	4.19e-13	-11.6386	5.38523	0	8.18e-16	C498G:p.I166M	2675340	Non-essential
Rv2386c	0.0320483	-8.83739	1313.48	0.0663583	0	1e-06	-12.2553	8.73292	0	1.73e-16	G1105C:p.A369P	2678901	Essential
Rv2386c	0.047199	-9.45705	722.821	0.0870801	0	1e-06	-12.1429	8.7305	0	6.53e-16	G467T:p.R156L	2679539	Essential
Rv2404c	0.0261945	-8.02979	1513.31	0.0476768	0	1.5e-15	-11.05	6.10608	0	1e-06	C1481A:p.T494N	2701768	Non-essential
Rv2407	0.0233519	-11.3422	1127.52	0.10542	0	1.05e-15	-14.8415	9.1182	0	1e-06	G625C:p.D209H	2705321	Non-essential
Rv2414c	0.030111	-9.15217	1205.02	0.071848	0	1e-06	-12.189	8.20908	0	5.56e-15	G1411C:p.V471L	2711466	Non-essential
Rv2418c	0.0410173	-7.81772	611.531	0.117175	0	3.9e-16	-10.6292	8.90808	0	5.13e-16	C404A:p.P135Q	2716735	Essential
Rv2423	0.0234469	-10.4752	292.477	0.263528	0	3.99e-15	-14.6348	21.5684	0	1e-06	G473A:p.G158E	2720069	Non-essential
Rv2434c	0.0258241	-8.82817	1527.19	0.0576104	0	1e-06	-12.124	7.30307	0	1.39e-14	G691C:p.E231Q	2729870	Non-essential
Rv2436	0.0438202	-7.83159	784.643	0.1269	0	1e-06	-11.0067	12.9866	0	2.34e-14	T788G:p.L263R	2734017	Not annotated
Rv2443	0.0265571	-10.5352	1811.68	0.0380829	0	1e-06	-12.9955	5.87199	0	1e-06	A190C:p.M64L	2740898	Non-essential
Rv2450c	0.0314362	-9.04516	1223.38	0.0714152	0	1e-06	-12.4695	8.597	0	1.88e-15	G481C:p.G161R	2751675	Non-essential
Rv2450c	0.0415265	-8.82537	784.982	0.0875254	0	1e-06	-11.6102	8.58096	0	1.19e-14	G506T:p.G169V	2751700	Non-essential
Rv2456c	0.0321866	-8.9312	1023.58	0.0846011	0	1e-06	-11.9382	8.69194	0	5.39e-15	G1123C:p.A375P	2757070	Non-essential
Rv2462c	0.0370831	-7.7348	1126.76	0.0674958	0	2.96e-15	-10.6214	8.67631	0	5.34e-15	G485C:p.G162A	2764807	Non-essential
Rv2464c	0.0091612	-8.49785	1972.05	0.12971	0	6.12e-15	-12.6006	8.5855	0	3.58e-15	T461A:p.L154H	2767205	Non-essential
Rv2464c	0.0150846	-12.1342	2.10189e+06	1.66e-05	0	0.03975	-15.7189	5.21822	0	5.05e-15	A156T:p.K52N	2767510	Non-essential
Rv2467	0.0338676	-8.79469	923.234	0.113206	0	1e-06	-11.8505	10.9606	0	1.87e-14	C1007A:p.A336D	2769992	Non-essential
Rv2476c	0.036593	-11.3651	523606	0.787235	5.97917	1.82e-19	-13.5497	0	5.96143	8.79e-15	G2360T:p.R787L	2777790	Not annotated	Epitope
Rv2476c	0.0467246	-7.89086	32329.2	0.00141537	0	0.145486	-10.2281	7.22536	0	3.76e-15	C4473G:p.D1491E	2779903	Not annotated
Rv2477c	0.0473522	-8.36243	33744.7	0.00134477	0	0.179284	-10.691	7.22396	0	2.28e-14	C1509G:p.D503E	2782534	Essential
Rv2483c	0.0238622	-9.84946	2110.73	0.0542913	0	5.29e-16	-13.5706	8.95418	0	8.6e-15	C464G:p.P155R	2790559	Not annotated
Rv2485c	0.0408897	-7.65288	630.455	0.113997	0	9.54e-16	-10.467	8.9133	0	6.85e-15	C524A:p.P175Q	2793465	Non-essential
Rv2488c	0.0447771	-8.15152	1021.77	0.0732019	0	1.29e-15	-11.1549	10.0284	0	1e-06	T599G:p.L200R	2800282	Non-essential
Rv2507	0.0172547	-9.49885	657.105	0.28031	0	4.34e-15	-13.1491	10.8583	0	1.43e-14	G448T:p.G150W	2822885	Essential
Rv2513	0.0337604	-8.54131	41036	0.00159192	0	1.35e-19	-11.1277	6.87298	0	2.27e-14	A365C:p.K122T	2830525	Non-essential
Rv2531c	0.0455914	-8.05074	1131.33	0.0481944	0	1e-06	-10.4215	7.36295	0	3.89e-14	C2347T:p.H783Y	2855435	Non-essential
Rv2538c	0.0394264	-7.67957	13191.7	0.00546763	0	2.35e-17	-10.5118	8.68441	0	7.73e-15	C872A:p.A291E	2861805	Essential
Rv2557	0.025501	-6.10371	789.519	0.176875	0	1e-06	-9.42742	11.4214	0	1.56e-14	G307C:p.A103P	2877378	Non-essential
Rv2566	0.0345117	-8.16808	940.086	0.109173	0	1e-06	-11.2076	10.9323	0	5.39e-15	G641C:p.G214A	2887013	Non-essential
Rv2572c	0.0386323	-8.55846	892.866	0.0941545	0	1e-06	-11.6735	9.85075	0	6.2e-17	C1195A:p.L399M	2896609	Not annotated
Rv2577	0.0493907	-11.3207	534.437	0.121679	0	1.04e-14	-14.2021	9.4506	0	1e-06	C1042T:p.H348Y	2901959	Non-essential
Rv2578c	0.0167737	-7.45551	799.398	0.178013	0	7.61e-16	-10.9973	8.17825	0	5.43e-15	G679T:p.V227F	2902853	Non-essential
Rv2579	0.0496034	-9.45582	449.246	0.177396	0	1e-06	-12.6588	11.4872	0	9.8e-15	C472G:p.P158A	2904110	Non-essential
Rv2582	0.0172023	-7.464	649.633	0.286689	0	2.56e-15	-11.1078	10.9579	0	8.75e-16	G862T:p.A288S	2907675	Essential
Rv2583c	0.0467246	-7.89086	32329.2	0.00141537	0	0.145486	-10.2281	7.22536	0	3.76e-15	C1380G:p.D460E	2908819	Not annotated
Rv2584c	0.0290857	-6.56621	703.394	0.138458	0	1e-06	-9.67336	8.91876	0	2.1e-15	G49C:p.A17P	2910852	Non-essential
Rv2590	0.0347048	-11.165	1479.29	0.043349	0	1e-06	-13.7441	6.86953	0	3.79e-14	A1607C:p.N536T	2919477	Non-essential
Rv2601	0.0156823	-8.29083	1629.64	0.116712	0	5.84e-16	-12.4077	10.3146	0	8.5e-16	G100T:p.V34F	2928487	Non-essential
Rv2621c	0.00973036	-7.0265	1155.51	0.200342	0	3.82e-17	-10.7533	8.19834	0	3.64e-14	A35T:p.E12V	2948524	Non-essential
Rv2624c	0.0218938	-8.61568	1973.24	0.0381473	0	1e-06	-11.6083	5.41412	0	2.48e-14	T317G:p.I106S	2950991	Non-essential
Rv2626c	0.0293984	-11.2101	1179.63	0.0750139	0	1e-06	-14.2656	8.2141	0	6.87e-15	G310C:p.V104L	2952684	Not annotated
Rv2679	0.0193666	-6.93602	1410.35	0.0841118	0	7.9e-17	-10.2903	7.73148	0	1.48e-14	C434A:p.T145N	2995548	Non-essential
Rv2682c	0.0385675	-8.38831	879.407	0.0957747	0	1e-06	-11.5045	9.85351	0	8.9e-15	C697A:p.L233M	2999272	Essential
Rv2686c	0.041099	-8.0056	666.994	0.108684	0	3.6e-15	-10.8218	9.04162	0	9.08e-15	C83A:p.P28Q	3003956	Non-essential
Rv2702	0.0284877	-8.57141	1480.29	0.0520431	0	1e-06	-11.3236	6.96002	0	5.41e-14	A742C:p.N248H	3017599	Essential
Rv2714	0.0344542	-9.63021	3071.76	0.0209789	0	1e-06	-12.2164	6.87976	0	2.23e-14	A578C:p.N193T	3027642	Non-essential
Rv2723	0.0363996	-8.61419	851.233	0.120568	0	1e-06	-11.633	11.4202	0	3.65e-16	G1052C:p.R351P	3035960	Non-essential
Rv2729c	0.0396773	-7.31868	739.162	0.0969621	0	5.21e-16	-10.1465	8.68454	0	1.79e-15	C203A:p.A68D	3042273	Non-essential
Rv2740	0.028456	-8.21949	1790.47	0.0685202	0	1e-06	-11.8942	11.118	0	7.62e-16	G439C:p.A147P	3053671	Non-essential
Rv2748c	0.014469	-7.60524	1867.5	0.0772754	0	7.53e-16	-10.9632	7.25658	0	3.66e-15	G2422T:p.D808Y	3060085	Essential
Rv2761c	0.0400547	-7.22496	527.052	0.158965	0	1e-06	-10.3234	10.0775	0	1e-06	T356G:p.L119R	3072285	Non-essential
Rv2765	0.0232214	-7.48712	2583.25	0.0596512	0	1e-06	-10.9064	11.7044	0	3.23e-15	C86G:p.P29R	3074657	Non-essential
Rv2765	0.0282131	-7.54763	1016.14	0.119269	0	7.67e-17	-10.7613	10.9544	0	2.55e-14	G238C:p.G80R	3074721	Non-essential
Rv2765	0.0286897	-7.65223	980.664	0.123875	0	1e-06	-10.8553	11.0374	0	7.65e-15	G22C:p.A8P	3074873	Non-essential
Rv2779c	0.0166606	-19.397	2855.75	0.0262044	2.59626	8.77e-16	-22.5479	4.26537	2.59454	8.94e-15	T5G:p.I2R	3086750	Non-essential
Rv2790c	0.0145872	-8.09364	1860.55	0.0769833	0	6.88e-15	-11.4443	7.25511	0	1.75e-14	G631T:p.D211Y	3099539	Non-essential
Rv2802c	0.0450865	-8.16417	478.546	0.126216	0	1e-06	-11.2296	8.02859	0	1e-06	C544T:p.L182F	3111280	Non-essential
Rv2813	0.043102	-7.93868	1.21557e+06	5.11e-05	0	0.0256547	-10.4231	9.2377	0	3.76e-14	C753G:p.D251E	3118976	Essential
Rv2824c	0.0403473	-9.21928	613.598	0.115179	0	3.5e-15	-12.0322	8.67224	0	4.21e-15	C755A:p.A252E	3131960	Non-essential
Rv2834c	0.0448073	-8.96239	985.157	0.0752866	0	3.79e-15	-11.9604	9.9468	0	5.3e-15	T434G:p.L145R	3140881	Not annotated
Rv2856	0.031696	-10.0387	977.787	0.104578	0	6.13e-15	-12.3486	10.0937	0	3.23e-12	G638C:p.W213S	3167321	Essential
Rv2869c	0.0325818	-8.56419	3322.56	0.0159768	0	1e-06	-11.1074	5.40178	0	1.97e-14	A283C:p.K95Q	3181480	Essential
Rv2870c	0.0239251	-9.77727	1195.77	0.0959365	0	1e-06	-13.0523	8.89635	0	3.64e-15	C1034G:p.P345R	3181978	Non-essential
Rv2895c	0.0144324	-11.7595	1982.88	0.0719291	0	3.23e-17	-15.5542	7.15906	0	1.27e-14	G541T:p.D181Y	3204692	Non-essential
Rv2900c	0.0321812	-8.84195	1040.31	0.0832413	0	1e-06	-11.8503	8.69195	0	1.24e-14	G103C:p.A35P	3211643	Not annotated
Rv2909c	0.0476919	-8.7321	39633.8	0.00114099	0	0.199735	-11.0559	7.22317	0	5.64e-15	C441G:p.D147E	3217203	Non-essential
Rv2912c	0.00621768	-7.8893	5146.68	0.0460395	0	1e-06	-11.8899	5.57407	0	1.65e-14	A362T:p.K121M	3219500	Non-essential
Rv2915c	0.0452604	-7.57005	960.634	0.0660177	0	6.84e-16	-10.2821	8.57995	0	1.21e-14	G107T:p.G36V	3224574	Non-essential
Rv2916c	0.0300755	-8.48971	1211.39	0.0716977	0	1e-06	-11.5287	8.22711	0	5.25e-15	G232C:p.V78L	3226054	Essential
Rv2919c	0.0146739	-10.0487	2016.64	0.0708348	0	1e-06	-13.3928	7.22442	0	1.79e-14	C330T:p.D110D	3230747	Not annotated
Rv2922c	0.00834157	-6.81058	3533.03	0.0814012	0	1.06e-16	-11.002	8.86963	0	7.68e-15	T1310A:p.V437E	3236497	Non-essential
Rv2922c	0.0387587	-8.73446	881.05	0.0952622	0	1e-06	-11.8478	9.86119	0	1.07e-14	C16A:p.L6M	3237791	Non-essential
Rv2947c	0.0314678	-7.98868	1083.75	0.0806457	0	1e-06	-11.0111	8.5993	0	6.84e-16	G1147C:p.G383R	3296694	Non-essential
Rv2949c	0.00629573	-8.98021	13984.2	0.0217035	0	9.87e-17	-13.3386	7.25455	0	2.36e-15	T442A:p.S148T	3300129	Non-essential
Rv2950c	0.0329332	-10.1875	3296.59	0.0158478	0	1e-06	-12.7469	5.36692	0	5.71e-14	A1117C:p.N373H	3301228	Non-essential
Rv2951c	0.0176176	-7.18913	3785.47	0.0383679	0	7.25e-17	-10.7197	8.68673	0	3.09e-15	G103T:p.A35S	3304146	Non-essential
Rv2955c	0.0498835	-9.87454	973.291	0.0590721	0	1e-06	-12.1742	8.37126	0	3.07e-14	C901G:p.Q301E	3307645	Non-essential
Rv2956	0.0279835	-11.873	1593.78	0.0475957	0	1e-06	-15.0424	6.74948	0	3.67e-15	A13C:p.K5Q	3308680	Not annotated
Rv2956	0.0321909	-10.3712	942.77	0.119265	0	1e-06	-13.9269	11.2621	0	0	C34A:p.R12S	3308701	Not annotated
Rv2957	0.0234971	-8.69021	12433.6	0.00986946	0	2.66e-19	-12.2022	9.44781	0	1e-06	G658C:p.E220Q	3310127	Non-essential
Rv2958c	0.0322201	-9.65102	1145.22	0.0724298	0	1.22e-14	-12.3219	8.38371	0	4.63e-14	C292A:p.Q98K	3311709	Non-essential
Rv2973c	0.0329373	-9.18254	76693.3	0.00059151	0	0.115464	-11.7372	5.34669	0	1.29e-14	C1122G:p.N374K	3328825	Non-essential
Rv2974c	0.0398587	-10.0803	1132.28	0.0668339	0	1e-06	-13.3741	9.13191	0	1e-06	G713C:p.G238A	3330649	Non-essential
Rv2992c	0.0399483	-8.36581	519.72	0.116214	0	1e-06	-11.2845	7.23711	0	2.53e-14	C361T:p.H121Y	3349917	Essential
Rv2993c	0.0300239	-7.81738	1140.32	0.0766503	0	1e-06	-10.86	8.26209	0	2.81e-14	G445C:p.V149L	3350549	Not annotated
Rv2997	0.0283445	-10.675	1040.82	0.115606	0	1e-06	-14.3108	10.8156	0	1e-06	G703C:p.G235R	3355801	Not annotated
Rv2997	0.0433714	-6.5799	448.696	0.163568	0	5.06e-17	-9.09144	9.58411	0	4.54e-15	A851C:p.D284A	3355949	Not annotated
Rv3003c	0.0174194	-6.93987	1126.79	0.132579	0	8.85e-18	-10.4792	8.66726	0	5.87e-16	G1261T:p.A421S	3361726	Essential
Rv3009c	0.0401706	-8.33152	639.09	0.111018	0	2.34e-15	-11.148	8.67714	0	6.11e-16	C1118A:p.A373E	3367676	Essential
Rv3011c	0.0365591	-7.43949	1149.07	0.0679598	0	1e-06	-10.3411	8.74608	0	1.17e-14	G350C:p.G117A	3371085	Essential
Rv3029c	0.0318355	-10.19	4053.42	0.012998	0	2.25e-16	-13.1368	5.25794	0	2.09e-14	A790C:p.K264Q	3388081	Essential	Epitope
Rv3050c	0.03301	-8.27507	3171.59	0.0167382	0	1e-06	-10.918	5.46321	0	1.34e-14	A448C:p.I150L	3411510	Non-essential
Rv3056	0.0213168	-8.71802	1718.14	0.0573833	0	1e-06	-11.8059	6.92293	0	1.84e-14	T443G:p.I148S	3417147	Non-essential
Rv3057c	0.00650211	-15.0932	2198.62	0.140181	4.50636	1e-06	-19.6489	7.37156	4.53952	4.76e-15	A335C:p.D112A	3418328	Non-essential
Rv3057c	0.0144411	-8.06547	6209.82	0.0232325	0	1.23e-15	-11.4246	7.24375	0	4.54e-15	G319T:p.D107Y	3418344	Non-essential
Rv3059	0.0376181	-9.95041	826.189	0.135772	0	1e-06	-13.2474	12.8449	0	9.04e-15	C106A:p.L36M	3419597	Non-essential
Rv3060c	0.0265277	-8.73781	1472.71	0.04851	0	5.1e-15	-11.7482	6.11231	0	1e-06	C299A:p.T100N	3422915	Non-essential
Rv3061c	0.0427919	-7.84869	992.012	0.0781225	0	3.07e-16	-10.8197	9.98928	0	1.35e-14	G1721C:p.R574P	3423707	Non-essential
Rv3062	0.0338323	-8.62462	996.49	0.104905	0	1e-06	-12.1395	10.9596	0	5.55e-17	C746A:p.A249E	3426329	Not annotated
Rv3063	0.0226411	-7.96553	1485.79	0.0707414	0	1e-06	-11.1939	7.77524	0	1.57e-14	C620A:p.T207N	3427862	Non-essential
Rv3063	0.033179	-7.96639	348.6	0.330548	0	3.25e-17	-11.5399	11.9593	0	4.9e-15	G1655C:p.R552P	3428897	Non-essential
Rv3067	0.0431908	-7.90534	932.038	0.089495	0	1.62e-15	-10.7647	10.8516	0	1.6e-14	G44T:p.G15V	3431471	Non-essential
Rv3074	0.025501	-6.10371	789.519	0.176875	0	1e-06	-9.42742	11.4214	0	1.56e-14	G229C:p.A77P	3437007	Non-essential
Rv3080c	0.0429145	-9.06098	1196.83	0.0482079	0	1e-06	-11.4846	7.40448	0	3.03e-14	C1099G:p.H367D	3444890	Not annotated
Rv3090	0.0258296	-7.29183	439.228	0.310074	0	6.01e-19	-11.0695	11.4231	0	5.55e-17	G871C:p.A291P	3458491	Not annotated
Rv3090	0.0372795	-17.4241	914.522	0.100526	4.85853	6.89e-15	-20.7903	10.5296	4.85953	1.35e-14	G281A:p.G94D	3459081	Not annotated
Rv3104c	0.0383885	-10.3528	2238.13	0.0233177	0	1e-06	-13.0466	6.10484	0	1e-06	A193C:p.T65P	3472586	Non-essential
Rv3107c	0.0435336	-9.45189	848.742	0.0891148	0	1e-06	-12.3989	9.81114	0	3.89e-15	G701C:p.R234P	3476261	Non-essential
Rv3108	0.0363037	-9.25391	1063.95	0.0969178	0	1e-06	-12.7202	11.468	0	9.8e-15	G332C:p.R111P	3477391	Not annotated
Rv3113	0.00865231	-21.6967	255.168	0.457997	4.60846	6.56e-16	-27.3608	20.9783	4.61946	1.33e-14	A401G:p.E134G	3480474	Essential
Rv3130c	0.0391563	-9.71467	889.058	0.0939058	0	1e-06	-12.8229	9.89621	0	2.23e-15	C1258A:p.L420M	3495109	Not annotated
Rv3137	0.0181752	-9.03147	16201.8	0.00782007	0	3.76e-16	-12.454	7.80228	0	2.69e-14	C686G:p.T229S	3504078	Essential
Rv3139	0.0262986	-7.17335	701.584	0.12359	0	9.33e-18	-10.108	7.36953	0	1e-06	A1288C:p.I430L	3506650	Essential
Rv3140	0.0433834	-11.3012	523606	3.22316	4.56473	0	-13.3414	0	4.53879	8.79e-15	T301G:p.S101A	3507090	Essential
Rv3141	0.000114515	-15.8616	16434.2	1.00188	4.97767	2.4e-24	-24.5426	11.2838	5.00358	6.02e-15	G676T:p.A226S	3508770	Non-essential
Rv3161c	0.00887267	-10.3039	1568.64	0.144051	0	1.83e-17	-14.5522	7.3916	0	6.73e-15	A632T:p.H211L	3530507	Non-essential
Rv3169	0.017102	-8.87746	665.094	0.277556	0	5.35e-15	-12.5181	10.7971	0	2.03e-14	G364T:p.G122C	3537601	Non-essential
Rv3171c	0.0468385	-9.72128	1122.37	0.047846	0	1e-06	-12.0718	7.42083	0	3.96e-15	C172T:p.H58Y	3540574	Non-essential
Rv3193c	0.0305916	-7.2202	1025.41	0.0916076	0	1e-06	-10.4585	9.02278	0	1e-06	C835A:p.L279M	3562338	Not annotated
Rv3193c	0.0449684	-10.7678	998.081	0.0738956	0	1.36e-15	-13.7614	9.92207	0	6.2e-16	T176G:p.L59R	3562997	Not annotated
Rv3194c	0.0416243	-10.0133	2920.92	0.0145901	0	1e-06	-12.344	5.34718	0	4.77e-14	G900C:p.K300N	3563387	Non-essential
Rv3226c	0.0328514	-11.1428	3298.93	0.0158043	0	1e-06	-13.6765	5.34343	0	6.99e-15	A91C:p.K31Q	3603232	Non-essential
Rv3239c	0.0239704	-8.06594	1271.76	0.0911606	0	1e-06	-11.3465	9.01032	0	5.03e-15	C2834G:p.P945R	3614770	Non-essential
Rv3240c	0.0497636	-9.19106	1788.99	0.0321886	0	2.33e-16	-11.8127	8.39783	0	2.41e-15	C2122G:p.L708V	3618410	Essential
Rv3254	0.0412584	-8.1235	755.149	0.137087	0	1e-06	-11.2545	12.8156	0	4.74e-15	G239C:p.R80P	3633913	Non-essential
Rv3256c	0.0328746	-7.43027	1165.11	0.0741074	0	1e-06	-10.4272	8.82597	0	3.94e-15	C253A:p.P85T	3637063	Non-essential
Rv3260c	0.0451627	-10.099	2466.38	0.0218464	0	7.67e-17	-12.9141	7.23894	0	4.1e-15	C196T:p.H66Y	3639946	Not annotated
Rv3273	0.025505	-6.94084	1036.17	0.125603	0	1e-06	-10.2167	10.6713	0	1e-06	C1570A:p.R524S	3656206	Non-essential
Rv3276c	0.0170849	-9.10487	786.107	0.178306	0	1.66e-15	-12.6325	8.18752	0	8.09e-15	G385T:p.V129F	3659540	Not annotated
Rv3278c	0.0415644	-9.46925	542.542	0.130025	0	1.19e-14	-12.2692	8.87804	0	1.37e-14	C59A:p.P20Q	3661111	Non-essential
Rv3282	0.0344624	-9.02871	988.148	0.10404	0	1e-06	-12.5051	10.9413	0	6.82e-15	G512C:p.G171A	3664730	Non-essential
Rv3284	0.0424367	-11.1355	496.918	0.1076	0	3.85e-14	-13.5232	6.83017	0	3.01e-15	G408C:p.K136N	3666225	Non-essential
Rv3290c	0.0239912	-9.2042	1478.25	0.0777976	0	3.33e-16	-12.9266	9.02906	0	1e-06	C971G:p.P324R	3670824	Non-essential
Rv3296	0.0455281	-9.29732	971.263	0.0864834	0	1e-06	-12.5629	11.3296	0	0	G2012T:p.R671L	3678786	Not annotated
Rv3299c	0.0172992	-7.84249	5528.47	0.0261825	0	5.26e-16	-11.378	8.51959	0	6.06e-15	G823T:p.G275C	3685141	Non-essential
Rv3299c	0.0375566	-10.0559	8861.67	0.00507298	0	8.84e-16	-12.8676	5.17195	0	1.71e-15	T108G:p.I36M	3685856	Non-essential
Rv3310	0.0451696	-6.77061	1887.24	0.0403267	0	4.98e-17	-9.53799	10.2758	0	1e-06	C388T:p.L130F	3697585	Non-essential
Rv3312A	0.0315572	-9.29619	682.839	0.162332	0	1e-06	-12.8654	10.9078	0	2.35e-15	G17T:p.C6F	3701000	Not annotated
Rv3318	0.0284061	-8.6668	1307.83	0.0934117	0	1e-06	-12.3144	11.0306	0	0	G1261C:p.G421R	3706260	Non-essential
Rv3318	0.049241	-8.38209	826.847	0.0799506	0	9.08e-14	-10.7743	9.58156	0	6.07e-15	C1447T:p.H483Y	3706446	Non-essential
Rv3319	0.00158722	-9.63015	3538.02	0.00832837	0	0.439913	-14.6327	11.4178	0	8.89899	C38T:p.P13L	3706809	Non-essential
Rv3324c	0.017555	-10.867	6156.09	0.0235332	0	7.97e-16	-14.7829	8.65129	0	2.09e-15	G241T:p.G81C	3710029	Non-essential
Rv3340	0.0255898	-10.2959	1585.92	0.0523472	0	1e-06	-13.1355	6.83469	0	3.04e-14	G902T:p.S301I	3727028	Non-essential
Rv3372	0.0217613	-6.69186	708.365	0.193558	0	1.91e-17	-9.77116	9.89473	0	4.95e-14	G1153C:p.E385Q	3787466	Essential
Rv3374	0.0314065	-8.14792	891.661	0.129622	0	1e-06	-11.2857	11.3292	0	1.09e-14	C196A:p.R66S	3788563	Not annotated
Rv3375	0.0302103	-8.23985	981.964	0.115427	0	1e-06	-11.384	10.7525	0	2.37e-14	C1207A:p.L403I	3789827	Non-essential
Rv3375	0.0460152	-11.1167	829.899	0.0999865	0	1e-06	-14.3702	11.2812	0	0	G1343T:p.R448L	3789963	Non-essential
Rv3377c	0.0291456	-9.71826	6214.64	0.0104445	0	8.32e-17	-12.8085	6.01668	0	7.24e-15	G881T:p.C294F	3791473	Non-essential
Rv3377c	0.0487154	-9.15209	633.6	0.100749	0	5.25e-16	-12.2806	9.18989	0	1e-06	G167T:p.G56V	3792187	Non-essential
Rv3379c	0.0403292	-8.29469	632.698	0.112166	0	1.57e-15	-11.1096	8.70804	0	1.37e-15	C827A:p.A276E	3794041	Non-essential
Rv3383c	0.0371067	-8.07426	1002.87	0.076023	0	1e-06	-10.9571	8.6422	0	6.49e-15	G341C:p.G114A	3798149	Non-essential
Rv3391	0.0336548	-8.32823	1026.85	0.102292	0	1e-06	-11.8478	10.9671	0	9.8e-15	C719A:p.A240E	3806339	Non-essential
Rv3391	0.04881	-7.93658	819.508	0.0786791	0	3.44e-16	-10.3262	9.28893	0	9.65e-16	A1847C:p.D616A	3807467	Non-essential
Rv3397c	0.0319511	-11.4891	1594.35	0.0395116	0	1e-06	-14.1158	6.28434	0	1e-06	G710T:p.C237F	3814289	Not annotated
Rv3398c	0.0385113	-17.6455	788.926	0.106025	6.32326	1.36e-15	-20.7598	9.87355	6.32369	1.11e-14	T29A:p.L10Q	3816078	Essential
Rv3402c	0.0410067	-8.36317	500.469	0.167405	0	1e-06	-11.8465	10.2748	0	8.79e-15	T389G:p.L130R	3821503	Non-essential
Rv3423c	0.0341117	-9.26807	1190.94	0.0705741	0	1e-06	-12.6437	8.87163	0	6.24e-17	C607A:p.P203T	3840814	Essential
Rv3434c	0.0399738	-7.83453	703.905	0.102272	0	1e-06	-10.6562	8.67783	0	1.43e-14	C629A:p.A210D	3853300	Non-essential
Rv3435c	0.00910701	-8.17139	1982.89	0.131361	0	4.4e-16	-12.2841	8.71349	0	2.77e-15	T809A:p.L270H	3853985	Non-essential
Rv3435c	0.0391454	-11.5663	2947.07	0.0152486	0	1e-06	-13.9776	5.34991	0	5.83e-14	C195A:p.N65K	3854599	Non-essential
Rv3436c	0.0474321	-8.38374	33753.6	0.00134408	0	0.180879	-10.7112	7.23075	0	1.5e-14	C444G:p.D148E	3856446	Essential
Rv3441c	0.0178205	-7.85532	4879.64	0.0295038	0	9.99e-18	-11.3768	8.70444	0	2.86e-14	G181T:p.A61S	3861190	Essential
Rv3446c	5.92e-05	-12.1069	27951.2	0.00224714	0	0.887406	-20.481	5.31496	0	16.8339	C1143T:p.S381S	3863389	Non-essential
Rv3447c	0.0499051	-10.0552	973.59	0.0590217	0	1e-06	-12.3544	8.36977	0	3.13e-14	C2374G:p.Q792E	3865865	Not annotated
Rv3453	0.000143557	-47.6577	2640.06	0.242412	22.9996	1e-06	-55.9659	19.2919	25.7723	4.12e-14	C323A:p.S108Y	3874726	Non-essential
Rv3454	0.0233779	-9.61214	1511.76	0.066376	0	1e-06	-13.0057	7.6287	0	1e-06	T401G:p.F134C	3875222	Non-essential
Rv3454	0.0438585	-7.82775	25577	0.00243588	0	0.167207	-10.2966	9.23821	0	3.83e-15	C1203G:p.D401E	3876024	Non-essential
Rv3463	0.0355965	-7.8295	900.19	0.11037	0	1e-06	-10.8389	10.8535	0	3.73e-15	T845G:p.L282R	3881751	Non-essential
Rv3476c	0.0329029	-10.707	3309.52	0.0157634	0	1e-06	-13.2666	5.35402	0	5.28e-14	A172C:p.N58H	3893549	Non-essential
Rv3501c	0.03137	-10.3106	1310.87	0.0545502	0	1e-06	-13.2378	7.01702	0	6.98e-15	C479A:p.S160Y	3920383	Non-essential
Rv3502c	0.0452248	-9.35755	535.148	0.116093	0	1.5e-15	-11.7406	8.39567	0	3.52e-14	C736G:p.Q246E	3921305	Non-essential
Rv3509c	0.0176343	-7.14348	2739.7	0.0531174	0	5.37e-17	-10.6753	8.74381	0	2.53e-14	G175T:p.A59S	3938250	Non-essential
Rv3519	0.0487451	-9.26829	799.521	0.0806458	0	3.87e-15	-11.6583	9.27747	0	1.76e-14	A395C:p.D132A	3955944	Non-essential
Rv3530c	0.0178393	-8.64957	724.282	0.193961	0	9.62e-16	-12.159	8.52057	0	1.78e-14	G91T:p.G31C	3967730	Non-essential
Rv3542c	0.0397992	-7.49135	710.565	0.100598	0	7.21e-16	-10.3166	8.68139	0	2.96e-15	C842A:p.A281D	3981139	Non-essential
Rv3560c	0.0485284	-8.95629	2310.58	0.0275785	0	1.71e-16	-12.0824	9.11171	0	1e-06	G1154T:p.G385V	4000436	Non-essential
Rv3568c	0.0231581	-11.4324	1304.67	88.7466	0	1e-06	-14.3535	7.47224	0	3.17e-15	A419C:p.E140A	4009311	Not annotated
Rv3568c	0.0315871	-9.89874	1063.76	0.0812681	0	1e-06	-12.9139	8.53297	0	1.88e-15	G889C:p.G297R	4009781	Not annotated
Rv3569c	0.0260213	-8.35847	1341.24	0.0649247	0	1e-06	-11.2043	7.27179	0	3.68e-14	G55C:p.D19H	4011017	Not annotated
Rv3585	0.0221252	-8.93912	1495.53	0.0714139	0	1e-06	-12.1969	7.74377	0	3.23e-15	C896A:p.T299K	4027339	Non-essential
Rv3596c	0.038486	-10.5207	3124.56	0.0145753	0	1e-06	-12.9195	5.34318	0	1.23e-14	A2363C:p.K788T	4038342	Essential
Rv3600c	0.00281612	-9.14927	5102.5	0.0945822	0	1e-06	-13.9009	5.48464	0	1.79e-14	A553T:p.N185Y	4043307	Non-essential
Rv3610c	0.0302009	-7.88455	2947.99	0.0199275	0	2.44e-17	-10.5012	5.60357	0	1.27e-14	A535C:p.K179Q	4052349	Essential
Rv3617	0.0360772	-10.4519	984.682	0.0993297	0	1e-06	-13.8816	10.819	0	1e-06	T614G:p.L205R	4058346	Not annotated
Rv3630	0.0244747	-8.35925	1060.78	0.114363	0	1e-06	-11.3255	9.58607	0	2.63e-14	G1210C:p.E404Q	4070384	Non-essential
Rv3649	0.0344738	-9.48384	875.132	0.116413	0	1e-06	-12.5338	10.8338	0	8.98e-15	G44C:p.G15A	4088824	Non-essential
Rv3658c	0.0238078	-10.4732	2461.26	0.0466752	0	1e-06	-14.1932	8.91562	0	1e-06	C329G:p.P110R	4096611	Essential
Rv3662c	0.0376611	-11.681	544.102	0.130992	0	1e-06	-14.9219	8.30149	0	5.79e-15	C382T:p.L128F	4101654	Not annotated
Rv3664c	0.0493634	-8.26307	966.485	0.0602801	0	1e-06	-10.5729	8.407	0	6.74e-15	C664G:p.Q222E	4103812	Not annotated
Rv3667	0.0216901	-8.3738	1544.95	0.0629708	0	1e-06	-11.4392	6.932	0	1.16e-14	C549G:p.I183M	4108340	Non-essential
Rv3677c	0.0381902	-9.01081	2989.41	0.0153795	0	1e-06	-11.4179	5.35926	0	4.7e-14	A8C:p.K3T	4118045	Non-essential
Rv3682	0.0221818	-7.73748	508.495	0.336284	0	2.35e-17	-11.7207	12.5418	0	6.54e-15	C2339G:p.P780R	4124254	Not annotated
Rv3689	0.023306	-7.70305	2011.15	0.0764351	0	1e-06	-11.1349	11.7017	0	1.63e-14	C20G:p.P7R	4130376	Non-essential
Rv3693	0.0487058	-8.98785	321.011	0.205073	0	3.74e-15	-11.881	9.45166	0	1e-06	C1090T:p.H364Y	4135815	Non-essential
Rv3699	0.0499278	-8.46755	734.185	0.106648	0	3.18e-16	-11.2375	11.4974	0	6.87e-15	C61G:p.P21A	4142104	Non-essential
Rv3702c	0.0371442	-10.168	5951.31	0.00772492	0	2.12e-17	-12.9822	5.23862	0	7.58e-15	A689C:p.K230T	4144926	Non-essential
Rv3704c	0.0213922	-9.5361	2020.63	0.0374954	0	1e-06	-12.4675	5.33979	0	3.58e-14	G194C:p.S65T	4147993	Non-essential
Rv3711c	0.017742	-9.29155	761.159	0.185325	0	2.5e-15	-13.205	8.51458	0	7.38e-15	G43T:p.G15C	4156279	Non-essential
Rv3711c	0.0307667	-9.33462	688.222	0.129941	0	1e-06	-12.7766	8.58664	0	6.73e-16	G451C:p.G151R	4156687	Non-essential
Rv3719	0.0217608	-9.25307	1635.04	0.0637581	0	1e-06	-12.4404	7.45114	0	1e-06	G941C:p.R314T	4163246	Non-essential
Rv3721c	0.0404286	-7.33322	793.619	0.0761033	0	1e-06	-9.80449	7.34894	0	3.9e-14	C442T:p.H148Y	4166290	Essential
Rv3727	0.0490645	-8.77663	1785.36	0.0365961	0	6.98e-18	-11.659	9.41845	0	1e-06	A1217C:p.E406A	4174171	Non-essential
Rv3733c	0.0497222	-10.3086	2426.43	0.0237249	0	4.38e-16	-13.3283	8.39567	0	6.99e-15	C61G:p.L21V	4184452	Non-essential
Rv3749c	0.0416243	-10.0133	2920.92	0.0145901	0	1e-06	-12.344	5.34718	0	4.77e-14	G243C:p.K81N	4197895	Non-essential
Rv3753c	0.0409689	-7.84129	617.622	0.115819	0	3.67e-15	-10.654	8.88471	0	4.72e-15	C89A:p.P30H	4200133	Non-essential
Rv3762c	0.0145259	-7.88146	1867.96	0.0768946	0	1.73e-16	-11.2356	7.24833	0	3.17e-14	G1270T:p.D424Y	4207607	Non-essential
Rv3776	0.0182075	-9.47684	10547	0.0119686	0	3.48e-16	-12.8971	7.78759	0	1.05e-14	C1199G:p.T400S	4222287	Non-essential
Rv3793	0.0424373	-11.1403	496.91	0.1076	0	3.37e-14	-13.5279	6.83017	0	1.8e-14	G1968C:p.K656N	4241830	Essential
Rv3793	0.0478216	-10.0999	924.403	0.0788746	0	4.96e-15	-12.8469	10.3438	0	1e-06	G2269C:p.V757L	4242131	Essential
Rv3793	0.0491904	-9.10244	736.069	0.0867318	0	5.12e-15	-11.4831	9.25066	0	2.53e-14	A2531C:p.D844A	4242393	Essential
Rv3794	0.0363025	-9.63895	885.29	0.11515	0	1e-06	-12.6552	11.321	0	6.8e-15	G203C:p.R68P	4243435	Not annotated
Rv3795	0.0477893	-25.4058	709.147	0.0442866	2.66078	1e-06	-27.3666	11.8133	2.65956	5.26e-06	A916G:p.M306V	4247429	Essential
Rv3804c	0.0345201	-10.7003	1005.04	0.082875	0	1e-06	-13.6593	8.87079	0	1.87e-15	C985A:p.P329T	4265674	Non-essential	Epitope
Rv3804c	0.0370694	-7.56978	1214.68	0.0627125	0	1.04e-14	-10.4582	8.70294	0	2.64e-15	G623C:p.G208A	4265782	Non-essential	Epitope
Rv3804c	0.0464035	-9.69993	1143.4	0.046972	0	1e-06	-12.0559	7.36307	0	5.73e-14	C877T:p.H293Y	4266036	Non-essential	Epitope
Rv3809c	0.0440153	-11.7236	2852.66	0.0142304	0	1e-06	-14.0082	5.33843	0	3.33e-14	G216T:p.K72N	4273260	Non-essential
Rv3815c	0.0377728	-8.93535	934.965	0.090691	0	1e-06	-12.0613	9.74895	0	1.7e-15	C535A:p.L179M	4280254	Non-essential
Rv3818	0.0447533	-6.54868	484.977	0.184394	0	1e-06	-9.41177	11.8328	0	1.21e-14	C259G:p.P87A	4282707	Non-essential
Rv3823c	0.0175207	-8.16384	1259.97	0.115835	0	6.96e-16	-12.1361	8.72788	0	6.89e-15	G2533T:p.A845S	4288997	Non-essential
Rv3825c	0.0267386	-11.8544	1455.96	0.0486193	0	3.63e-15	-14.8577	6.09785	0	1e-06	C5276A:p.T1759N	4293790	Non-essential
Rv3825c	0.0270085	-11.8631	795.398	159.49	0	1.79e-16	-14.8577	6.09785	0	1e-06	C5276A:p.T1759N	4294330	Non-essential
Rv3825c	0.0415468	-9.34355	544.501	0.129613	0	8.57e-15	-12.1439	8.87899	0	2.04e-14	C5816A:p.P1939Q	4294330	Non-essential
Rv3829c	0.0254439	-7.38488	1299	0.0689144	0	1e-06	-10.2525	7.32654	0	2.89e-14	G526C:p.D176H	4304483	Not annotated
Rv3835	0.0243996	-8.14749	1059.8	0.114753	0	1e-06	-11.1163	9.5829	0	4.83e-14	G787C:p.E263Q	4309833	Not annotated
Rv3853	0.0173657	-7.27815	640.054	0.291813	0	3.54e-16	-10.9198	11.0819	0	1.83e-14	G379T:p.A127S	4325873	Non-essential
Rv3858c	0.0164828	-7.74972	7008.57	0.0209271	0	1.12e-17	-11.3124	8.28377	0	8.96e-15	G643T:p.V215F	4330863	Essential
Rv3860	0.032724	-8.00775	1349.33	0.0571861	0	1e-06	-10.9247	7.85911	0	1e-06	A229C:p.T77P	4337005	Non-essential
Rv3869	0.0157326	-8.41907	1613.24	0.117589	0	9.74e-17	-12.5334	10.3163	0	1.38e-14	G382T:p.V128F	4345420	Non-essential
Rv3871	0.0278305	-10.715	1101.79	0.0937022	0	1e-06	-13.8438	9.12128	0	1.16e-14	C1643A:p.S548Y	4350469	Not annotated
Rv3877	0.0494091	-6.88968	429.412	0.208258	0	1e-06	-9.94396	12.8533	0	1e-06	C313G:p.L105V	4355319	Not annotated
Rv3878	0.0456902	-10.0144	2732.84	0.0181749	0	1.93e-15	-12.762	6.74209	0	2.44e-15	A186C:p.K62N	4356878	Not annotated	Epitope
Rv3879c	0.0366588	-9.67226	1156.56	0.0647305	0	1e-06	-12.9501	8.40106	0	1.78e-15	T530G:p.L177R	4359253	Not annotated
Rv3881c	0.0180304	-8.55378	810.827	0.175409	0	4.34e-15	-12.4998	8.7139	0	6.4e-15	G802T:p.A268S	4361124	Non-essential
Rv3883c	0.0399826	-7.43189	793.772	0.0924552	0	1.12e-15	-10.2636	8.91683	0	3.26e-15	C86A:p.P29Q	4364672	Non-essential
Rv3891c	0.0461094	-8.49838	1129.22	0.0479601	0	1e-06	-10.8605	7.38432	0	5.01e-14	C313T:p.H105Y	4374060	Non-essential
Rv3894c	0.017742	-9.29155	761.159	0.185325	0	2.5e-15	-13.205	8.51458	0	7.38e-15	G4129T:p.G1377C	4376324	Non-essential
Rv3894c	0.044789	-9.31165	1863.83	0.0291388	0	3.27e-16	-12.1338	7.23989	0	2.22e-15	C2128T:p.H710Y	4378325	Non-essential
Rv3896c	0.0275244	-8.69216	1314.68	0.063931	0	1e-06	-11.4935	7.36362	0	2.42e-14	C673A:p.H225N	4382179	Non-essential
Rv3900c	0.0483323	-6.97781	368.701	0.172571	0	1.71e-16	-9.66333	9.09788	0	1.43e-15	C61G:p.P21A	4386248	Non-essential
Rv3903c	0.0454909	-7.84756	807.214	0.0781907	0	1.4e-17	-10.5545	8.56592	0	2.03e-14	G1277T:p.G426V	4389156	Non-essential
Rv3904c	0.0400908	-6.8849	4069.53	0.017361	0	5.29e-17	-9.70193	8.62451	0	4.28e-15	G239T:p.G80V	4390471	Non-essential
Rv3905c	0.0109246	-8.24545	31402.9	0.00840252	0	2.46e-17	-12.4913	10.3985	0	1e-06	T20A:p.L7Q	4390770	Non-essential
Rv3905c	0.0426398	-8.05197	992.54	0.0583895	0	1.08e-15	-10.4826	7.44234	0	4.8e-14	C262G:p.H88D	4391012	Non-essential
Rv3910	0.0283421	-8.91455	987.191	0.122209	0	1e-06	-12.1183	10.8376	0	2.74e-15	G1402C:p.G468R	4397998	Non-essential
Rv3911	0.0286208	-7.15277	997.029	0.121549	0	9.96e-16	-10.3611	11.1002	0	2.11e-14	G103C:p.A35P	4400288	Non-essential
Rv3916c	0.023968	-8.31014	1209.74	0.0955677	0	1e-06	-11.5889	8.98051	0	9.98e-17	C257G:p.P86R	4404911	Non-essential
Rv3919c	0.0262231	-10.1442	8411.4	0.0074692	0	6.96e-16	-12.8974	5.31654	0	1.52e-15	G209T:p.S70I	4407994	Not annotated
