# Supplementary material for: The Influence of HIV on the Evolution of Mycobacterium tuberculosis
Source: Mol Biol Evol. 2017 Mar 21;34(7):1654–68. doi: 10.1093/molbev/msx107 (PMC5455964; doi:10.1093/molbev/msx107)
Supplement: Supplementary Data [file msx107_Supp.zip › SUPP_TABLE3_MBE-16-0989.R1_Koch et al_The influence of HIV on the evolution of Mtb.xlsx]

## Sheet: Real data
	Total sites	Mtb sequences from HIV-1 infected individuals in the foreground	Mtb sequences from HIV-1 infected individuals in the foreground (%)	Mtb sequences from HIV-1 uninfected individuals in the foreground	Mtb sequences from HIV-1 uninfected individuals in the foreground (%)
All sites	23860	640	2.68231	755	3.16429
Essential sites	4374	117	2.6749	199	4.54961
Non-essential sites	15439	414	2.68152	488	3.16083
Epitope sites	198	13	6.56566	4	2.0202

## Sheet: Randomised controls
Permutation number	All sites	Essential sites	Non-essential sites	Epitope sites	All sites (%)	Essential sites (%)	Non-essential sites (%)	Epitope sites (%)
1	558	101	358	9	2.33864	2.3091	2.3188	4.54545
2	459	76	286	9	1.92372	1.73754	1.85245	4.54545
3	387	59	263	7	1.62196	1.34888	1.70348	3.53535
4	578	102	377	10	2.42246	2.33196	2.44187	5.05051
5	518	95	323	9	2.171	2.17193	2.0921	4.54545
6	762	139	483	12	3.19363	3.17787	3.12844	6.06061
8	588	99	400	7	2.46438	2.26337	2.59084	3.53535
9	432	84	377	7	1.81056	1.92044	2.44187	3.53535
10	529	85	343	5	2.2171	1.9433	2.22165	2.52525
11	618	114	416	10	2.59011	2.60631	2.69448	5.05051
12	510	85	328	7	2.13747	1.9433	2.12449	3.53535
13	345	68	218	4	1.44593	1.55464	1.41201	2.0202
14	617	113	400	12	2.58592	2.58345	2.59084	6.06061
15	626	120	398	5	2.62364	2.74348	2.57789	2.52525
16	586	107	371	10	2.45599	2.44627	2.40301	5.05051
17	497	81	330	5	2.08298	1.85185	2.13744	2.52525
18	534	88	344	6	2.23806	2.01189	2.22812	3.0303
19	561	95	361	11	2.35122	2.17193	2.33823	5.55556
20	479	85	384	6	2.00754	1.9433	2.48721	3.0303
21	464	84	369	10	1.94468	1.92044	2.39005	5.05051
22	488	91	384	11	2.04526	2.08048	2.48721	5.55556
23	496	92	394	10	2.07879	2.10334	2.55198	5.05051
24	449	82	359	8	1.88181	1.87471	2.32528	4.0404
25	501	92	399	11	2.09975	2.10334	2.58436	5.55556
26	471	86	376	7	1.97402	1.96616	2.43539	3.53535
27	470	88	372	10	1.96982	2.01189	2.40948	5.05051
28	470	87	374	9	1.96982	1.98903	2.42244	4.54545
29	517	99	408	11	2.16681	2.26337	2.64266	5.55556
30	455	85	360	10	1.90696	1.9433	2.33176	5.05051
31	436	80	348	8	1.82733	1.82899	2.25403	4.0404
32	465	86	370	9	1.94887	1.96616	2.39653	4.54545
33	368	81	360	9	1.54233	1.85185	2.33176	4.54545
34	481	87	385	11	2.01593	1.98903	2.49368	5.55556
35	473	86	377	5	1.9824	1.96616	2.44187	2.52525
36	445	81	356	8	1.86505	1.85185	2.30585	4.0404
37	463	88	365	9	1.94049	2.01189	2.36414	4.54545
38	442	80	354	8	1.85247	1.82899	2.29289	4.0404
39	351	71	311	12	1.47108	1.62323	2.01438	6.06061
40	391	74	307	10	1.63873	1.69182	1.98847	5.05051
41	483	88	384	11	2.02431	2.01189	2.48721	5.55556
42	434	83	342	9	1.81894	1.89758	2.21517	4.54545
43	484	92	383	10	2.0285	2.10334	2.48073	5.05051
44	449	85	355	9	1.88181	1.9433	2.29937	4.54545
45	440	82	348	9	1.84409	1.87471	2.25403	4.54545
46	475	89	376	10	1.99078	2.03475	2.43539	5.05051
47	492	92	391	9	2.06203	2.10334	2.53255	4.54545
48	451	82	360	8	1.89019	1.87471	2.33176	4.0404
49	489	91	388	6	2.04946	2.08048	2.51312	3.0303
50	450	84	357	9	1.886	1.92044	2.31233	4.54545
51	488	92	385	11	2.04526	2.10334	2.49368	5.55556
52	514	95	409	11	2.15423	2.17193	2.64914	5.55556
53	496	94	392	11	2.07879	2.14906	2.53902	5.55556
54	465	86	370	9	1.94887	1.96616	2.39653	4.54545
55	454	85	360	9	1.90277	1.9433	2.33176	4.54545
56	481	87	385	10	2.01593	1.98903	2.49368	5.05051
57	473	87	377	10	1.9824	1.98903	2.44187	5.05051
58	474	87	378	10	1.98659	1.98903	2.44835	5.05051
59	440	80	352	9	1.84409	1.82899	2.27994	4.54545
60	436	79	348	10	1.82733	1.80613	2.25403	5.05051
61	474	88	377	10	1.98659	2.01189	2.44187	5.05051
62	496	92	394	10	2.07879	2.10334	2.55198	5.05051
63	465	85	371	11	1.94887	1.9433	2.40301	5.55556
64	464	88	367	10	1.94468	2.01189	2.3771	5.05051
65	458	84	365	10	1.91953	1.92044	2.36414	5.05051
66	435	80	347	9	1.82313	1.82899	2.24755	4.54545
67	465	91	366	9	1.94887	2.08048	2.37062	4.54545
68	446	80	357	10	1.86924	1.82899	2.31233	5.05051
69	470	87	374	10	1.96982	1.98903	2.42244	5.05051
70	458	88	360	10	1.91953	2.01189	2.33176	5.05051
71	463	86	368	10	1.94049	1.96616	2.38357	5.05051
72	462	86	368	9	1.9363	1.96616	2.38357	4.54545
73	465	84	372	10	1.94887	1.92044	2.40948	5.05051
74	455	83	363	10	1.90696	1.89758	2.35119	5.05051
75	497	92	395	11	2.08298	2.10334	2.55846	5.55556
76	517	96	412	11	2.16681	2.19479	2.66857	5.55556
77	478	92	376	11	2.00335	2.10334	2.43539	5.55556
78	442	82	351	10	1.85247	1.87471	2.27346	5.05051
79	455	83	364	9	1.90696	1.89758	2.35767	4.54545
80	462	84	369	10	1.9363	1.92044	2.39005	5.05051
81	446	82	356	9	1.86924	1.87471	2.30585	4.54545
82	465	90	366	9	1.94887	2.05761	2.37062	4.54545
83	446	82	356	9	1.86924	1.87471	2.30585	4.54545
84	480	90	381	10	2.01174	2.05761	2.46778	5.05051
85	471	88	374	10	1.97402	2.01189	2.42244	5.05051
86	451	84	356	11	1.89019	1.92044	2.30585	5.55556
87	460	86	366	9	1.92791	1.96616	2.37062	4.54545
88	450	83	359	9	1.886	1.89758	2.32528	4.54545
89	475	88	378	10	1.99078	2.01189	2.44835	5.05051
90	508	98	400	11	2.12909	2.24051	2.59084	5.55556
91	438	81	348	9	1.83571	1.85185	2.25403	4.54545
92	446	85	352	10	1.86924	1.9433	2.27994	5.05051
93	489	92	388	10	2.04946	2.10334	2.51312	5.05051
94	452	84	360	9	1.89438	1.92044	2.33176	4.54545
95	459	84	367	9	1.92372	1.92044	2.3771	4.54545
96	469	90	370	10	1.96563	2.05761	2.39653	5.05051
97	488	89	391	9	2.04526	2.03475	2.53255	4.54545
98	503	97	397	10	2.10813	2.21765	2.57141	5.05051
99	433	80	346	8	1.81475	1.82899	2.24108	4.0404
100	432.889	79.5556	345.333	7	1.95532	1.98445	2.40171	4.94949
Mean	477.14	87.8743	366.67	9.24242	2.00117	2.01069	2.37663	4.68218
Median	465	86	368	10	1.95532	1.96616	2.39005	5.05051
Min	345	59	218	4	1.44593	1.34888	1.41201	2.0202
Max	762	139	483	12	3.19363	3.17787	3.12844	6.06061
