# Supplementary material for: The Influence of HIV on the Evolution of Mycobacterium tuberculosis
Source: Mol Biol Evol. 2017 Mar 21;34(7):1654–68. doi: 10.1093/molbev/msx107 (PMC5455964; doi:10.1093/molbev/msx107)
Supplement: Supplementary Data [file msx107_Supp.zip › SUPP_TABLE4_MBE-16-0989.R1_Koch et al_The influence of HIV on the evolution of Mtb.xlsx]

## Sheet: Regions filtered during mapping
Regions filtered during mapping (prior to phylogeny construction, FUBAR, and MEDS analysis)
Rv number	Gene start	Gene end	Annotation
Rv0031	33582	33794	insertion seqs and phages
Rv0094c	103710	104663	insertion seqs and phages
Rv0095c	104805	105215	insertion seqs and phages
Rv0096	105324	106715	PE/PPE
Rv0109	131382	132872	PE/PPE
Rv0124	149522	149526	PE/PPE
Rv0124	149533	150996	PE/PPE
Rv0151c	177543	179309	PE/PPE
Rv0152c	179319	180896	PE/PPE
Rv0159c	187433	188839	PE/PPE
Rv0159c	188845	188849	PE/PPE
Rv0160c	188931	190439	PE/PPE
Rv0160c	190447	190451	PE/PPE
Rv0256c	307877	309547	PE/PPE
Rv0278c	333437	336310	PE/PPE
Rv0278c	336317	336321	PE/PPE
Rv0279c	336560	339073	PE/PPE
Rv0279c	339080	339084	PE/PPE
Rv0280	339364	340974	PE/PPE
Rv0285	349614	349617	PE/PPE
Rv0285	349624	349932	PE/PPE
Rv0286	349924	349928	PE/PPE
Rv0286	349935	351476	PE/PPE
Rv0297	361324	361328	PE/PPE
Rv0297	361334	363109	PE/PPE
Rv0304c	366150	372764	PE/PPE
Rv0305c	372820	375711	PE/PPE
Rv0335c	399535	400050	PE/PPE
Rv0336	400184	400188	insertion seqs and phages
Rv0336	400192	401703	insertion seqs and phages
Rv0354c	424269	424694	PE/PPE
Rv0355c	424777	434679	PE/PPE
Rv0388c	467459	468001	PE/PPE
Rv0393	472781	474106	insertion seqs and phages
Rv0397	475816	476184	insertion seqs and phages
Rv0442c	530751	532214	PE/PPE
Rv0453	543174	544730	PE/PPE
Rv0515	606543	606547	insertion seqs and phages
Rv0515	606551	608062	insertion seqs and phages
Rv0532	622793	624577	PE/PPE
Rv0578c	671996	675916	PE/PPE
Rv0578c	675921	675924	PE/PPE
Rv0605	701406	702014	insertion seqs and phages
Rv0606	702016	702759	insertion seqs and phages
Rv0741	832534	832848	insertion seqs and phages
Rv0742	832970	832974	PE/PPE
Rv0742	832981	833508	PE/PPE
Rv0746	835690	835694	PE/PPE
Rv0746	835701	838052	PE/PPE
Rv0747	838440	838444	PE/PPE
Rv0747	838451	840856	PE/PPE
Rv0754	846148	846152	PE/PPE
Rv0754	846159	847913	PE/PPE
Rv0755A	850342	850527	insertion seqs and phages
Rv0755c	848103	850040	PE/PPE
Rv0755c	850047	850051	PE/PPE
Rv0795	889072	889398	insertion seqs and phages
Rv0796	889347	890333	insertion seqs and phages
Rv0797	890388	891482	insertion seqs and phages
Rv0829	921575	921865	insertion seqs and phages
Rv0832	924951	925364	PE/PPE
Rv0833	925361	927610	PE/PPE
Rv0834c	927837	930485	PE/PPE
Rv0850	947312	947644	insertion seqs and phages
Rv0872c	968424	970244	PE/PPE
Rv0872c	970251	970255	PE/PPE
Rv0878c	976872	978203	PE/PPE
Rv0878c	978211	978213	PE/PPE
Rv0915c	1020058	1021329	PE/PPE
Rv0915c	1021339	1021345	PE/PPE
Rv0916c	1021344	1021643	PE/PPE
Rv0916c	1021650	1021654	PE/PPE
Rv0920c	1025497	1026816	insertion seqs and phages
Rv0921	1027104	1027685	insertion seqs and phages
Rv0922	1027673	1027677	insertion seqs and phages
Rv0922	1027685	1029337	insertion seqs and phages
Rv0977	1090359	1090364	PE/PPE
Rv0977	1090373	1093144	PE/PPE
Rv0978c	1093361	1094356	PE/PPE
Rv0978c	1094362	1094368	PE/PPE
Rv0980c	1095078	1096451	PE/PPE
Rv0980c	1096457	1096463	PE/PPE
Rv1034c	1158918	1159307	insertion seqs and phages
Rv1035c	1159375	1160061	insertion seqs and phages
Rv1036c	1160095	1160433	insertion seqs and phages
Rv1039c	1161297	1162472	PE/PPE
Rv1040c	1162549	1163376	PE/PPE
Rv1041c	1164572	1165435	insertion seqs and phages
Rv1042c	1165092	1165499	insertion seqs and phages
Rv1047	1169423	1170670	insertion seqs and phages
Rv1054	1176928	1177242	insertion seqs and phages
Rv1055	1177239	1177373	insertion seqs and phages
Rv1067c	1188421	1190424	PE/PPE
Rv1067c	1190429	1190433	PE/PPE
Rv1068c	1190757	1192148	PE/PPE
Rv1068c	1192158	1192161	PE/PPE
Rv1087	1211549	1211552	PE/PPE
Rv1087	1211560	1213863	PE/PPE
Rv1088	1214502	1214506	PE/PPE
Rv1088	1214513	1214947	PE/PPE
Rv1089	1214769	1215131	PE/PPE
Rv1091	1216458	1216462	PE/PPE
Rv1091	1216469	1219030	PE/PPE
Rv1128c	1251617	1252972	insertion seqs and phages
Rv1135c	1262272	1264128	PE/PPE
Rv1135c	1264138	1264141	PE/PPE
Rv1148c	1276300	1277748	insertion seqs and phages
Rv1149	1277881	1277885	insertion seqs and phages
Rv1149	1277893	1278300	insertion seqs and phages
Rv1150	1278269	1278820	insertion seqs and phages
Rv1168c	1298764	1299804	PE/PPE
Rv1169c	1299822	1300124	PE/PPE
Rv1169c	1300133	1300138	PE/PPE
Rv1172c	1301755	1302681	PE/PPE
Rv1172c	1302692	1302696	PE/PPE
Rv1195	1339003	1339302	PE/PPE
Rv1196	1339349	1340524	PE/PPE
Rv1199c	1341358	1342605	insertion seqs and phages
Rv1214c	1357293	1357625	PE/PPE
Rv1243c	1384989	1386677	PE/PPE
Rv1243c	1386685	1386688	PE/PPE
Rv1313c	1468171	1469505	insertion seqs and phages
Rv1313c	1469517	1469522	insertion seqs and phages
Rv1325c	1488154	1489965	PE/PPE
Rv1361c	1532443	1533633	PE/PPE
Rv1361c	1533642	1533647	PE/PPE
Rv1369c	1541994	1542980	insertion seqs and phages
Rv1370c	1542929	1543255	insertion seqs and phages
Rv1386	1561452	1561455	PE/PPE
Rv1386	1561464	1561772	PE/PPE
Rv1387	1561769	1563388	PE/PPE
Rv1396c	1572127	1573857	PE/PPE
Rv1396c	1573863	1573869	PE/PPE
Rv1430	1606377	1606380	PE/PPE
Rv1430	1606386	1607972	PE/PPE
Rv1441c	1618209	1619684	PE/PPE
Rv1450c	1630638	1634627	PE/PPE
Rv1450c	1634634	1634638	PE/PPE
Rv1452c	1636004	1638229	PE/PPE
Rv1452c	1638235	1638237	PE/PPE
Rv1468c	1655609	1656721	PE/PPE
Rv1468c	1656728	1656732	PE/PPE
Rv1548c	1751297	1753333	PE/PPE
Rv1572c	1779194	1779298	insertion seqs and phages
Rv1573	1779302	1779306	insertion seqs and phages
Rv1573	1779314	1779724	insertion seqs and phages
Rv1574	1779930	1780241	insertion seqs and phages
Rv1575	1780199	1780699	insertion seqs and phages
Rv1576c	1780643	1782064	insertion seqs and phages
Rv1577c	1782072	1782584	insertion seqs and phages
Rv1578c	1782758	1783228	insertion seqs and phages
Rv1578c	1783232	1783237	insertion seqs and phages
Rv1579c	1783309	1783623	insertion seqs and phages
Rv1580c	1783620	1783892	insertion seqs and phages
Rv1580c	1783901	1783905	insertion seqs and phages
Rv1581c	1783906	1784301	insertion seqs and phages
Rv1582c	1784497	1785912	insertion seqs and phages
Rv1583c	1785912	1786310	insertion seqs and phages
Rv1584c	1786307	1786528	insertion seqs and phages
Rv1584c	1786535	1786540	insertion seqs and phages
Rv1585c	1786584	1787099	insertion seqs and phages
Rv1586c	1787096	1788505	insertion seqs and phages
Rv1587c	1788162	1789163	insertion seqs and phages
Rv1588c	1789168	1789836	insertion seqs and phages
Rv1646	1855764	1856696	PE/PPE
Rv1651c	1862347	1865382	PE/PPE
Rv1701	1926189	1926192	insertion seqs and phages
Rv1701	1926202	1927137	insertion seqs and phages
Rv1702c	1927211	1928575	insertion seqs and phages
Rv1705c	1931497	1932654	PE/PPE
Rv1705c	1932664	1932669	PE/PPE
Rv1705c	1933885	1933890	PE/PPE
Rv1706c	1932694	1933878	PE/PPE
Rv1753c	1981614	1984775	PE/PPE
Rv1756c	1987745	1988731	insertion seqs and phages
Rv1757c	1988680	1989006	insertion seqs and phages
Rv1759c	1989833	1992577	PE/PPE
Rv1759c	1992585	1992589	PE/PPE
Rv1763	1996152	1996478	insertion seqs and phages
Rv1764	1996427	1997413	insertion seqs and phages
Rv1765A	1999142	1999357	insertion seqs and phages
Rv1768	2000603	2000607	PE/PPE
Rv1768	2000614	2002470	PE/PPE
Rv1787	2025291	2025296	PE/PPE
Rv1787	2025301	2026398	PE/PPE
Rv1788	2026467	2026471	PE/PPE
Rv1788	2026477	2026776	PE/PPE
Rv1789	2026777	2026781	PE/PPE
Rv1789	2026790	2027971	PE/PPE
Rv1790	2028409	2028412	PE/PPE
Rv1790	2028425	2029477	PE/PPE
Rv1791	2029892	2029896	PE/PPE
Rv1791	2029904	2030203	PE/PPE
Rv1800	2039440	2039444	PE/PPE
Rv1800	2039453	2041420	PE/PPE
Rv1801	2042001	2043272	PE/PPE
Rv1802	2043367	2043374	PE/PPE
Rv1802	2043384	2044775	PE/PPE
Rv1803c	2044923	2046842	PE/PPE
Rv1806	2048060	2048064	PE/PPE
Rv1806	2048072	2048371	PE/PPE
Rv1807	2048374	2048378	PE/PPE
Rv1807	2048398	2049597	PE/PPE
Rv1808	2049907	2049911	PE/PPE
Rv1808	2049921	2051150	PE/PPE
Rv1809	2051266	2051270	PE/PPE
Rv1809	2051282	2052688	PE/PPE
Rv1818c	2061178	2062674	PE/PPE
Rv1840c	2087971	2089518	PE/PPE
Rv1840c	2089526	2089530	PE/PPE
Rv1917c	2162932	2167311	PE/PPE
Rv1918c	2167314	2167317	PE/PPE
Rv1918c	2167649	2170612	PE/PPE
Rv1945	2195989	2197353	insertion seqs and phages
Rv1983	2226233	2226237	PE/PPE
Rv1983	2226244	2227920	PE/PPE
Rv2013	2260665	2261144	insertion seqs and phages
Rv2014	2261098	2261688	insertion seqs and phages
Rv2085	2343027	2343332	insertion seqs and phages
Rv2086	2343311	2343916	insertion seqs and phages
Rv2087	2343994	2344224	insertion seqs and phages
Rv2098c	2356729	2358033	PE/PPE
Rv2099c	2358033	2358206	PE/PPE
Rv2100	2358389	2360041	insertion seqs and phages
Rv2105	2365453	2365457	insertion seqs and phages
Rv2105	2365465	2365791	insertion seqs and phages
Rv2106	2365740	2366726	insertion seqs and phages
Rv2107	2367344	2367349	PE/PPE
Rv2107	2367359	2367655	PE/PPE
Rv2108	2367698	2367701	PE/PPE
Rv2108	2367711	2368442	PE/PPE
Rv2123	2381055	2381061	PE/PPE
Rv2123	2381071	2382492	PE/PPE
Rv2126c	2387202	2387972	PE/PPE
Rv2162c	2423240	2424838	PE/PPE
Rv2162c	2424845	2424849	PE/PPE
Rv2167c	2430159	2431145	insertion seqs and phages
Rv2168c	2431094	2431420	insertion seqs and phages
Rv2177c	2439282	2439947	insertion seqs and phages
Rv2278	2550065	2550391	insertion seqs and phages
Rv2279	2550340	2551326	insertion seqs and phages
Rv2309c	2581843	2582298	insertion seqs and phages
Rv2310	2583435	2583779	insertion seqs and phages
Rv2328	2600731	2601879	PE/PPE
Rv2340c	2617667	2618908	PE/PPE
Rv2340c	2618916	2618920	PE/PPE
Rv2340c	2620260	2620264	PE/PPE
Rv2352c	2632923	2634098	PE/PPE
Rv2353c	2634528	2635592	PE/PPE
Rv2353c	2636958	2636963	PE/PPE
Rv2354	2635628	2635954	insertion seqs and phages
Rv2355	2635903	2636889	insertion seqs and phages
Rv2356c	2637688	2639535	PE/PPE
Rv2371	2651753	2651938	PE/PPE
Rv2396	2692799	2693884	PE/PPE
Rv2408	2706017	2706736	PE/PPE
Rv2424c	2720776	2721777	insertion seqs and phages
Rv2430c	2727336	2727920	PE/PPE
Rv2431c	2727967	2728266	PE/PPE
Rv2479c	2784657	2785643	insertion seqs and phages
Rv2479c	2785926	2785930	insertion seqs and phages
Rv2480c	2785592	2785918	insertion seqs and phages
Rv2487c	2795301	2797385	PE/PPE
Rv2487c	2797391	2797396	PE/PPE
Rv2490c	2801254	2806236	PE/PPE
Rv2490c	2806242	2806245	PE/PPE
Rv2512c	2828556	2829803	insertion seqs and phages
Rv2519	2835775	2835778	PE/PPE
Rv2519	2835785	2837263	PE/PPE
Rv2591	2921551	2923182	PE/PPE
Rv2608	2935046	2936788	PE/PPE
Rv2615c	2943600	2944985	PE/PPE
Rv2615c	2944992	2944997	PE/PPE
Rv2634c	2960105	2962441	PE/PPE
Rv2634c	2962447	2962453	PE/PPE
Rv2646	2970551	2971549	insertion seqs and phages
Rv2647	2971659	2972027	insertion seqs and phages
Rv2648	2972160	2972486	insertion seqs and phages
Rv2649	2972435	2973421	insertion seqs and phages
Rv2650c	2973795	2975234	insertion seqs and phages
Rv2651c	2975242	2975775	insertion seqs and phages
Rv2652c	2975928	2976554	insertion seqs and phages
Rv2653c	2976586	2976909	insertion seqs and phages
Rv2654c	2976989	2977234	insertion seqs and phages
Rv2655c	2977231	2978658	insertion seqs and phages
Rv2656c	2978660	2979052	insertion seqs and phages
Rv2657c	2979049	2979309	insertion seqs and phages
Rv2658c	2979326	2979688	insertion seqs and phages
Rv2659c	2979691	2980818	insertion seqs and phages
Rv2666	2983071	2983874	insertion seqs and phages
Rv2741	3053914	3055491	PE/PPE
Rv2768c	3076894	3078078	PE/PPE
Rv2768c	3078089	3078092	PE/PPE
Rv2769c	3078158	3078985	PE/PPE
Rv2769c	3078992	3078996	PE/PPE
Rv2770c	3079309	3080457	PE/PPE
Rv2791c	3100202	3101581	insertion seqs and phages
Rv2791c	3101589	3101593	insertion seqs and phages
Rv2792c	3101581	3102162	insertion seqs and phages
Rv2792c	3102171	3102174	insertion seqs and phages
Rv2810c	3115741	3116142	insertion seqs and phages
Rv2812	3116818	3118227	insertion seqs and phages
Rv2814c	3120566	3121552	insertion seqs and phages
Rv2815c	3121501	3121827	insertion seqs and phages
Rv2853	3162258	3162262	PE/PPE
Rv2853	3162268	3164115	PE/PPE
Rv2885c	3194166	3195548	insertion seqs and phages
Rv2885c	3195553	3195556	insertion seqs and phages
Rv2886c	3195545	3196432	insertion seqs and phages
Rv2892c	3200794	3202020	PE/PPE
Rv2894c	3203394	3204290	insertion seqs and phages
Rv2943	3288464	3289705	insertion seqs and phages
Rv2943A	3289705	3290235	insertion seqs and phages
Rv2944	3289790	3290506	insertion seqs and phages
Rv2961	3313283	3313672	insertion seqs and phages
Rv2978c	3333785	3335164	insertion seqs and phages
Rv2979c	3335164	3335748	insertion seqs and phages
Rv3018A	3378329	3378415	PE/PPE
Rv3018c	3376939	3378243	PE/PPE
Rv3021c	3379376	3380452	PE/PPE
Rv3022A	3380679	3380993	PE/PPE
Rv3022A	3381002	3381006	PE/PPE
Rv3022c	3380440	3380682	PE/PPE
Rv3023c	3381375	3382622	insertion seqs and phages
Rv3023c	3382632	3382636	insertion seqs and phages
Rv3097c	3465778	3467091	PE/PPE
Rv3097c	3467096	3467099	PE/PPE
Rv3115	3481437	3481441	insertion seqs and phages
Rv3115	3481451	3482698	insertion seqs and phages
Rv3125c	3490476	3491651	PE/PPE
Rv3135	3501328	3501331	PE/PPE
Rv3135	3501334	3501732	PE/PPE
Rv3136	3501778	3501783	PE/PPE
Rv3136	3501794	3502936	PE/PPE
Rv3144c	3510088	3511317	PE/PPE
Rv3144c	3511326	3511330	PE/PPE
Rv3159c	3527391	3529163	PE/PPE
Rv3159c	3529172	3529177	PE/PPE
Rv3184	3551281	3551607	insertion seqs and phages
Rv3185	3551556	3552542	insertion seqs and phages
Rv3186	3552764	3553090	insertion seqs and phages
Rv3187	3553039	3554025	insertion seqs and phages
Rv3191c	3557311	3558345	insertion seqs and phages
Rv3325	3710433	3710759	insertion seqs and phages
Rv3326	3710708	3711694	insertion seqs and phages
Rv3327	3711749	3713461	insertion seqs and phages
Rv3343c	3729364	3736935	PE/PPE
Rv3344c	3736984	3738438	PE/PPE
Rv3345c	3738158	3742774	PE/PPE
Rv3345c	3742776	3742780	PE/PPE
Rv3347c	3743711	3753184	PE/PPE
Rv3347c	3753193	3753197	PE/PPE
Rv3348	3753765	3754256	insertion seqs and phages
Rv3349c	3754293	3755033	insertion seqs and phages
Rv3350c	3755952	3767102	PE/PPE
Rv3350c	3767111	3767116	PE/PPE
Rv3350c	3768151	3768155	PE/PPE
Rv3367	3778568	3780334	PE/PPE
Rv3367	3780971	3780974	PE/PPE
Rv3380c	3795100	3796086	insertion seqs and phages
Rv3381c	3796035	3796361	insertion seqs and phages
Rv3381c	3796369	3796372	insertion seqs and phages
Rv3386	3800092	3800796	insertion seqs and phages
Rv3387	3800786	3801463	insertion seqs and phages
Rv3388	3801653	3803848	PE/PPE
Rv3425	3842239	3842769	PE/PPE
Rv3426	3843036	3843734	PE/PPE
Rv3427c	3843885	3844640	insertion seqs and phages
Rv3427c	3844649	3844654	insertion seqs and phages
Rv3428c	3844738	3845970	insertion seqs and phages
Rv3429	3847165	3847701	PE/PPE
Rv3430c	3847642	3848805	insertion seqs and phages
Rv3431c	3849294	3850139	insertion seqs and phages
Rv3466	3883525	3884193	insertion seqs and phages
Rv3467	3883964	3884917	insertion seqs and phages
Rv3474	3890830	3891156	insertion seqs and phages
Rv3475	3891105	3892091	insertion seqs and phages
Rv3477	3894080	3894085	PE/PPE
Rv3477	3894093	3894389	PE/PPE
Rv3478	3894413	3894417	PE/PPE
Rv3478	3894426	3895607	PE/PPE
Rv3507	3926559	3926563	PE/PPE
Rv3507	3926569	3930714	PE/PPE
Rv3508	3930994	3930997	PE/PPE
Rv3508	3931005	3936710	PE/PPE
Rv3511	3939606	3939609	PE/PPE
Rv3511	3939617	3941761	PE/PPE
Rv3512	3941724	3944963	PE/PPE
Rv3514	3945794	3950263	PE/PPE
Rv3532	3969343	3970563	PE/PPE
Rv3533c	3970705	3972453	PE/PPE
Rv3539	3978059	3979498	PE/PPE
Rv3558	3997980	3999638	PE/PPE
Rv3590c	4031404	4033158	PE/PPE
Rv3595c	4036731	4038050	PE/PPE
Rv3621c	4060648	4061889	PE/PPE
Rv3621c	4061896	4061900	PE/PPE
Rv3622c	4061899	4062198	PE/PPE
Rv3622c	4062207	4062211	PE/PPE
Rv3636	4075739	4075745	insertion seqs and phages
Rv3636	4075752	4076099	insertion seqs and phages
Rv3637	4076484	4076984	insertion seqs and phages
Rv3638	4076984	4077730	insertion seqs and phages
Rv3640c	4078520	4079749	insertion seqs and phages
Rv3640c	4079759	4079764	insertion seqs and phages
Rv3650	4091233	4091517	PE/PPE
Rv3652	4093621	4093626	PE/PPE
Rv3652	4093632	4093946	PE/PPE
Rv3653	4093940	4094527	PE/PPE
Rv3738c	4189285	4190232	PE/PPE
Rv3738c	4190235	4190238	PE/PPE
Rv3739c	4190284	4190517	PE/PPE
Rv3739c	4190524	4190529	PE/PPE
Rv3746c	4196171	4196506	PE/PPE
Rv3746c	4196513	4196519	PE/PPE
Rv3750c	4198205	4198597	insertion seqs and phages
Rv3750c	4198599	4198602	insertion seqs and phages
Rv3751	4198874	4199089	insertion seqs and phages
Rv3770A	4215881	4216063	insertion seqs and phages
Rv3770B	4216078	4216269	insertion seqs and phages
Rv3798	4252993	4254327	insertion seqs and phages
Rv3812	4276562	4276565	PE/PPE
Rv3812	4276571	4278085	PE/PPE
Rv3827c	4301563	4302789	insertion seqs and phages
Rv3827c	4302794	4302798	insertion seqs and phages
Rv3828c	4302786	4303397	insertion seqs and phages
Rv3844	4318775	4319266	insertion seqs and phages
Rv3872	4350726	4350730	PE/PPE
Rv3872	4350745	4351044	PE/PPE
Rv3873	4351063	4351066	PE/PPE
Rv3873	4351075	4352181	PE/PPE
Rv3892c	4374484	4375683	PE/PPE
Rv3892c	4375694	4375697	PE/PPE
Rv3893c	4375762	4375995	PE/PPE
Rv3893c	4376003	4376007	PE/PPE

## Sheet: Regions filtered after mapping
Regions filtered from FUBAR and MEDS results
Rv number	Gene start	Gene end
IG	23182	23269
IG	80194	80623
IG	154130	154231
Rv0257	309699	310073
Rv0277c	332708	333136
Rv0353	423639	424019
Rv0387c	466672	467406
Rv0487	576787	577338
Rv0490	579349	580581
Rv0515	606551	608062
IG	616832	616845
Rv0538	630040	631686
IG	642812	642888
IG	706930	706947
Rv0750	842033	842278
IG	863159	863255
Rv0814c	908181	908483
Rv0823c	916477	917646
IG	960152	960341
Rv0867c	964312	965535
Rv1037c	1160544	1160828
Rv1038c	1160855	1161151
Rv1173	1302931	1305501
IG	1306002	1306201
Rv1197	1340659	1340955
Rv1198	1341006	1341290
Rv1288	1441348	1442718
Rv1295	1450697	1451779
Rv1318c	1479199	1480824
Rv1319c	1480894	1482501
Rv1458c	1643319	1644260
Rv1489A	1678942	1679172
Rv1493	1684005	1686257
Rv1557	1761744	1762937
Rv1558	1762947	1763393
Rv1574	1779930	1780241
Rv1575	1780199	1780699
IG	1907321	1907593
Rv1758	1989042	1989566
Rv1765c	1997418	1998515
Rv1765A	1999357	1999142
Rv1793	2030694	2030978
Rv1829	2073943	2074437
Rv1910c	2156706	2157299
Rv1911c	2157382	2157987
Rv2015c	2261816	2263072
Rv2048c	2294531	2306986
Rv2082	2338709	2340874
Rv2090	2347373	2348554
Rv2112c	2370905	2372569
Rv2196	2459678	2461327
Rv2258c	2530836	2531897
Rv2277c	2549124	2550029
Rv2346c	2625888	2626172
Rv2347c	2626223	2626519
Rv2460c	2762531	2763175
Rv2461c	2763172	2763774
Rv2489c	2800846	2801145
Rv2543	2866468	2867127
Rv2544	2867124	2867786
Rv2665	2982699	2982980
Rv2673	2989291	2990592
Rv2680	2996105	2996737
Rv2689c	3005845	3007062
Rv2690c	3007236	3009209
Rv2774c	3082352	3082756
Rv2805	3112867	3113271
Rv2807	3113658	3114812
Rv2825c	3132892	3133539
Rv2828c	3135788	3136333
Rv2859c	3170720	3171646
Rv2882c	3191644	3192201
Rv2931	3245445	3251075
Rv2932	3251072	3255688
IG	3318816	3318900
IG	3319468	3319662
Rv2977c	3332787	3333788
Rv2980	3335960	3336505
Rv3281	3663689	3664222
Rv3346c	3743198	3743455
Rv3355c	3769514	3769807
Rv3424c	3841714	3842076
Rv3513c	3945092	3945748
Rv3515c	3950824	3952470
Rv3611	4052950	4053603
Rv3619c	4059984	4060268
Rv3620c	4060295	4060591
Rv3639c	4077884	4078450
Rv3680	4119795	4120955
Rv3710	4153740	4155674
Rv3826	4299812	4301566
Rv3876	4353010	4355010
